# Supplementary material for: Poly[[penta­aqua­(μ4-pyridine-2,4,6-tri­carboxyl­ato)(μ3-pyridine-2,4,6-tri­carboxyl­ato)disamarium(III)] mono­hydrate]
Source: Acta Crystallogr Sect E Struct Rep Online. 2012 Feb 10;68(Pt 3):m287. doi: 10.1107/S1600536812002462 (PMC3297243; doi:10.1107/S1600536812002462)
Supplement: Supplementary file 2 [file e-68-0m287-Isup2.hkl]

# 
# h,k,l, Fc-squared, Fo-squared, sigma(Fo-squared) and status flag 
# 
data_I
_shelx_title ' [Sm2(H2O)5(ptc)2].H2O in P2(1)/n' 
_shelx_refln_list_code          4 
_shelx_F_calc_maximum      555.54 
_exptl_crystal_F_000      1576.00 
_reflns_d_resolution_high  0.7709 
 
loop_ 
 _symmetry_equiv_pos_as_xyz 
 'x, y, z' 
 '-x+1/2, y+1/2, -z+1/2' 
 '-x, -y, -z' 
 'x-1/2, -y-1/2, z-1/2' 
 
_cell_length_a    18.4264 
_cell_length_b     6.9082 
_cell_length_c    18.5833 
_cell_angle_alpha  90.000 
_cell_angle_beta  111.979 
_cell_angle_gamma  90.000 
 
_shelx_F_squared_multiplier     1.000 
 
loop_ 
 _refln_index_h 
 _refln_index_k 
 _refln_index_l 
 _refln_F_squared_calc 
 _refln_F_squared_meas 
 _refln_F_squared_sigma 
 _refln_observed_status 
   4   0   0   150920.44   152139.28   4832.15 o 
   6   0   0     2963.94     3367.25    144.93 o 
   8   0   0   176705.78   174009.03   9097.26 o 
  10   0   0     2759.44     3223.79    251.94 o 
  12   0   0   104668.76   102587.06   5956.97 o 
  14   0   0      366.22      454.62     53.17 o 
  16   0   0    97914.45    97880.82   7074.96 o 
  18   0   0       32.16       97.66     39.85 o 
  20   0   0    37536.32    36861.65   3754.33 o 
  22   0   0      631.91      574.58     95.99 o 
   1   1   0       13.21       91.90     24.83 o 
   2   1   0   308625.09   302361.47   4879.71 o 
   3   1   0      443.27      485.88     12.02 o 
   4   1   0     4587.02     4832.68    103.85 o 
   5   1   0     1991.01     1940.41     35.64 o 
   6   1   0    88415.50    82948.77   1787.85 o 
   7   1   0    11008.56    11768.90    328.05 o 
   8   1   0       99.02      273.09     55.48 o 
   9   1   0      471.90      464.82     42.65 o 
  10   1   0   107180.88   101942.26   4307.18 o 
  11   1   0      670.97      751.35     49.87 o 
  12   1   0     1048.01     1177.72     49.41 o 
  13   1   0      968.54     1026.73     49.01 o 
  14   1   0    88534.34    86782.59   3807.06 o 
  15   1   0     3327.58     3598.57    140.61 o 
  16   1   0      385.68      454.36     36.54 o 
  17   1   0      152.31      108.24     27.96 o 
  18   1   0    42466.85    41908.74   2058.68 o 
  19   1   0        4.56       42.43     27.75 o 
  20   1   0      106.69      188.13     35.86 o 
  21   1   0      129.85      225.31     44.83 o 
  22   1   0    28751.91    30752.93    683.23 o 
   0   2   0   219767.55   235202.81   4848.96 o 
   1   2   0    19938.45    21467.71    161.45 o 
   2   2   0    18085.85    19612.86    143.91 o 
   3   2   0      280.09      421.81     13.83 o 
   4   2   0   104725.66   103944.43   2269.87 o 
   5   2   0     1264.67     1156.01     17.92 o 
   6   2   0     4697.42     5100.06     99.29 o 
   7   2   0      845.57      933.90     40.85 o 
   8   2   0   104927.69   101248.51   2410.30 o 
   9   2   0      815.90      783.01     59.41 o 
  10   2   0     2453.47     2468.34     71.19 o 
  11   2   0       40.56       76.94     16.32 o 
  12   2   0    94651.46    91812.91   3290.67 o 
  13   2   0      953.99     1094.92     74.61 o 
  14   2   0      165.82      220.70     26.16 o 
  15   2   0      336.11      321.50     32.56 o 
  16   2   0    56741.10    56316.74   2437.83 o 
  17   2   0      140.23      154.65     32.23 o 
  18   2   0     1112.33     1098.03     82.78 o 
  19   2   0      123.85      190.31     35.05 o 
  20   2   0    32651.99    32651.23   1550.68 o 
  21   2   0      524.72      621.08     58.75 o 
   1   3   0      146.06      114.50      9.88 o 
   2   3   0   197769.92   204020.95   2465.39 o 
   3   3   0       92.26      220.90     16.21 o 
   4   3   0     7334.75     8001.27     61.18 o 
   5   3   0     5285.32     5249.92     48.21 o 
   6   3   0   125158.88   123849.05   2022.17 o 
   7   3   0     8271.08     7989.75    169.71 o 
   8   3   0       33.69      168.01     33.84 o 
   9   3   0     4040.21     3669.53     68.78 o 
  10   3   0    61873.27    59079.34   1226.37 o 
  11   3   0     1713.62     1815.46     40.08 o 
  12   3   0     1258.42     1300.74     50.10 o 
  13   3   0       13.09       15.35     17.55 o 
  14   3   0    58786.66    57369.09   1946.26 o 
  15   3   0     3254.15     3147.03     90.30 o 
  16   3   0       56.31       94.13     26.96 o 
  17   3   0      408.40      382.19     35.44 o 
  18   3   0    39175.46    38729.77   1416.99 o 
  19   3   0      343.00      315.03     39.78 o 
  20   3   0      268.14      389.96     42.51 o 
   0   4   0    50999.64    50420.91    835.96 o 
   1   4   0     2118.45     2044.64     26.00 o 
   2   4   0       94.63      209.30     23.27 o 
   3   4   0     2986.23     2931.66     36.96 o 
   4   4   0   106232.09   107310.98   1134.42 o 
   5   4   0     9413.16     9367.52     82.00 o 
   6   4   0       21.04       86.99     13.70 o 
   7   4   0     5928.10     5947.37     62.07 o 
   8   4   0    45204.86    44787.72    491.58 o 
   9   4   0     5284.42     5342.30     60.50 o 
  10   4   0     1444.01     1482.87     48.50 o 
  11   4   0     2694.95     2621.64     69.67 o 
  12   4   0    63734.01    62954.41   1505.30 o 
  13   4   0     3623.00     3397.37     91.28 o 
  14   4   0       11.00      128.40     21.16 o 
  15   4   0     1104.42     1035.27     55.02 o 
  16   4   0    30421.37    29263.38    592.82 o 
  17   4   0     2477.55     2203.54     92.45 o 
  18   4   0      136.87      218.63     27.14 o 
  19   4   0       73.33       84.39     33.47 o 
   1   5   0     3860.85     3803.32     60.60 o 
   2   5   0    32833.15    32865.76    305.73 o 
   3   5   0     4690.94     4459.20     47.71 o 
   4   5   0       35.76      109.13     13.11 o 
   5   5   0     3646.03     3476.10     38.05 o 
   6   5   0    44399.80    44842.71    461.20 o 
   7   5   0     4054.67     4027.77     75.76 o 
   8   5   0      531.23      580.66     20.23 o 
   9   5   0     4192.00     4129.40     58.46 o 
  10   5   0    40884.38    41106.36    480.64 o 
  11   5   0     3518.72     3507.74     62.55 o 
  12   5   0      118.51      197.75     21.35 o 
  13   5   0      849.19      823.95     56.77 o 
  14   5   0    28285.60    27726.07    537.17 o 
  15   5   0     2368.80     2352.76     77.70 o 
  16   5   0       89.46      103.54     23.94 o 
  17   5   0     1336.31     1258.31     80.72 o 
  18   5   0    13814.28    13238.88    278.74 o 
   0   6   0    37971.90    37972.60    599.58 o 
   1   6   0     2572.16     2665.47    136.61 o 
   2   6   0      184.83      256.70     22.51 o 
   3   6   0     2020.75     1933.84     50.27 o 
   4   6   0    36383.47    35546.79    328.37 o 
   5   6   0     2470.60     2358.31     36.45 o 
   6   6   0     3350.87     3393.16     55.91 o 
   7   6   0     2242.10     2623.61    203.17 o 
   8   6   0    28118.31    28127.54    323.52 o 
   9   6   0     4698.29     4899.99     59.25 o 
  10   6   0      658.00      682.32     39.62 o 
  11   6   0      589.97      678.21     44.13 o 
  12   6   0    19430.33    19311.64    235.37 o 
  13   6   0     1621.98     1838.81     53.70 o 
  14   6   0       55.07      101.38     34.02 o 
  15   6   0      628.72      682.57     42.52 o 
  16   6   0    12780.88    13012.77    253.68 o 
   1   7   0     2746.62     2666.50     51.12 o 
   2   7   0    18694.73    18703.67    191.96 o 
   3   7   0     5518.08     5494.77    122.83 o 
   4   7   0        0.26       22.78     14.63 o 
   5   7   0     3332.62     3322.91     54.72 o 
   6   7   0    15327.43    15656.97    178.34 o 
   7   7   0     4045.62     4227.70     78.44 o 
   8   7   0       16.78       99.04     29.04 o 
   9   7   0      325.63      395.93     31.30 o 
  10   7   0    18437.96    17968.74    412.96 o 
  11   7   0     5063.95     5159.58     75.25 o 
  12   7   0        6.32       85.05     27.29 o 
  13   7   0     2969.87     2995.50     74.85 o 
   0   8   0     4141.67     4065.58    104.03 o 
   1   8   0     4111.40     4163.55     73.15 o 
   2   8   0       28.53       58.19     26.90 o 
   3   8   0     2989.52     2871.22    136.82 o 
   4   8   0     4306.49     4343.61     68.09 o 
   5   8   0     3304.81     3224.80     72.68 o 
   6   8   0      792.55      855.39     39.57 o 
   7   8   0      528.46     1007.50    136.13 o 
   8   8   0     6331.34     6574.78    109.94 o 
   9   8   0     1659.45     1742.89     59.82 o 
 -21   0   1        0.36       16.61     41.82 o 
 -19   0   1      265.90      360.54     67.81 o 
 -17   0   1     1168.31     1220.94     81.21 o 
 -15   0   1     5198.61     5241.96    333.88 o 
 -13   0   1     4996.92     5170.03    344.87 o 
 -11   0   1       55.74      146.63     39.99 o 
  -9   0   1     8412.58     8900.31    444.61 o 
  -7   0   1      230.11      271.67     19.22 o 
  -5   0   1    12973.66    12957.46    625.93 o 
  -3   0   1     1831.05     2184.60     23.77 o 
   3   0   1     5262.44     5612.77    143.59 o 
   5   0   1      141.90      394.89     93.64 o 
   7   0   1    10440.60    11601.33    435.63 o 
   9   0   1     2352.50     2272.43    189.84 o 
  11   0   1        8.39       32.50     21.63 o 
  13   0   1      109.67      173.23     36.39 o 
  15   0   1     1917.33     2000.90    128.83 o 
  17   0   1       23.47       47.84     59.49 o 
  19   0   1       10.05       74.73     42.51 o 
  21   0   1     1000.14      922.82     88.36 o 
 -22   1   1      417.01      483.52     61.82 o 
 -21   1   1       62.82       81.16     36.85 o 
 -20   1   1      861.21      999.72     55.27 o 
 -19   1   1       72.57       97.27     31.22 o 
 -18   1   1      567.60      609.49     45.28 o 
 -17   1   1     2259.41     2343.72     84.78 o 
 -16   1   1      373.59      415.91     37.05 o 
 -15   1   1      959.15      931.43     80.58 o 
 -14   1   1        1.33       -3.19     19.92 o 
 -13   1   1       65.83      111.34     21.61 o 
 -12   1   1     3842.41     3902.95    125.03 o 
 -11   1   1     3001.49     3516.68    113.18 o 
 -10   1   1      515.91      573.35     21.29 o 
  -9   1   1     3359.90     3599.30    111.59 o 
  -8   1   1    10652.42    11345.88    236.01 o 
  -7   1   1      377.82      463.45     42.39 o 
  -6   1   1     3549.81     3661.63     54.92 o 
  -5   1   1     1591.59     1808.16     43.05 o 
  -4   1   1        5.47       19.09      8.83 o 
  -3   1   1      605.01      871.86     26.80 o 
  -2   1   1     2049.85     2062.83     18.33 o 
  -1   1   1     1393.34     1463.70     14.40 o 
   0   1   1      530.56      648.38      8.15 o 
   1   1   1       15.88      257.56     17.15 o 
   2   1   1       85.12      128.25      5.86 o 
   3   1   1     2005.46     2216.78     85.36 o 
   4   1   1      250.16      291.69     12.33 o 
   5   1   1       16.89      195.14     24.55 o 
   6   1   1     2391.78     2417.55     65.63 o 
   7   1   1     2486.79     2845.49     86.66 o 
   8   1   1     1209.19     1281.20     35.36 o 
   9   1   1     1022.96     1110.63     36.45 o 
  10   1   1     2505.15     2627.04     83.39 o 
  11   1   1     3329.66     3487.39    123.61 o 
  12   1   1       41.09       74.90     19.82 o 
  13   1   1      357.09      395.33     72.60 o 
  14   1   1      493.78      474.78     38.99 o 
  15   1   1       88.94       98.61     27.08 o 
  16   1   1      214.29      188.44     28.58 o 
  17   1   1      578.60      649.78     40.02 o 
  18   1   1     1542.23     1594.93     78.43 o 
  19   1   1      637.06      748.69     59.30 o 
  20   1   1      113.42      132.69     36.95 o 
  21   1   1       16.61       79.80     43.19 o 
 -21   2   1      172.00      202.79     43.34 o 
 -20   2   1        3.90      -11.96     27.28 o 
 -19   2   1      175.85      180.87     38.78 o 
 -18   2   1       12.48       27.31     35.60 o 
 -17   2   1      405.27      428.79     35.89 o 
 -16   2   1      836.61      844.75     54.04 o 
 -15   2   1     1192.69     1204.79     79.78 o 
 -14   2   1     1419.43     1393.97     70.48 o 
 -13   2   1      166.10      198.26     24.89 o 
 -12   2   1      371.00      474.50     60.36 o 
 -11   2   1       96.44      207.15     19.92 o 
 -10   2   1     4407.47     4340.52     65.06 o 
  -9   2   1     2805.59     3025.35     42.03 o 
  -8   2   1     4920.11     4804.14    116.16 o 
  -7   2   1      245.17      405.73     53.69 o 
  -6   2   1      317.55      275.55     15.15 o 
  -5   2   1      265.61      378.96     23.14 o 
  -4   2   1     7295.91     7313.34     60.59 o 
  -3   2   1    10062.38    11058.84    136.17 o 
  -2   2   1    21744.77    22551.98    151.07 o 
  -1   2   1      430.68      441.28     16.23 o 
   0   2   1       10.74       42.48      5.76 o 
   1   2   1    19801.46    21182.29    161.31 o 
   2   2   1    21446.52    23290.93    221.69 o 
   3   2   1     6165.34     6306.20     99.72 o 
   4   2   1       12.45       32.27      6.05 o 
   5   2   1      734.52      755.13     18.91 o 
   6   2   1     4702.26     4653.89     76.10 o 
   7   2   1     1864.12     1871.25     29.59 o 
   8   2   1     2410.67     2270.66     67.26 o 
   9   2   1      183.23      226.15     19.85 o 
  10   2   1       14.90       46.13     16.04 o 
  11   2   1     2748.15     2786.34     69.02 o 
  12   2   1     1470.14     1528.05     45.61 o 
  13   2   1       34.93      117.96     24.92 o 
  14   2   1     3744.17     3644.28    152.10 o 
  15   2   1      420.29      471.64     32.77 o 
  16   2   1     1194.19     1221.86     46.96 o 
  17   2   1      165.97      251.37     31.47 o 
  18   2   1      221.51      279.47     38.70 o 
  19   2   1      435.46      463.29     44.21 o 
  20   2   1      726.79      848.93     73.77 o 
  21   2   1     1211.17     1495.11     81.82 o 
 -21   3   1      400.85      407.34     45.95 o 
 -20   3   1     2267.41     2203.76     72.33 o 
 -19   3   1       76.56      112.46     33.33 o 
 -18   3   1      513.27      598.47     44.75 o 
 -17   3   1      158.82      249.56     31.84 o 
 -16   3   1      322.66      352.79     32.44 o 
 -15   3   1      237.96      260.10     29.33 o 
 -14   3   1      806.06      802.45     40.41 o 
 -13   3   1     1842.95     1847.06     78.58 o 
 -12   3   1      965.23      973.56     32.35 o 
 -11   3   1       42.26      104.65     19.76 o 
 -10   3   1     1158.65     1191.28     47.14 o 
  -9   3   1       26.19      110.89     25.69 o 
  -8   3   1     3601.59     3542.20     63.94 o 
  -7   3   1      116.53      149.71     17.08 o 
  -6   3   1     3000.71     2910.60     36.75 o 
  -5   3   1      311.98      457.97     33.78 o 
  -4   3   1     8364.02     8490.12     63.03 o 
  -3   3   1      231.99      412.56     20.54 o 
  -2   3   1    10149.41    10464.63     77.57 o 
  -1   3   1        2.82       72.55     11.68 o 
   0   3   1     5952.58     5728.86     39.59 o 
   1   3   1       76.83      240.51     22.62 o 
   2   3   1     2365.83     2330.09     42.78 o 
   3   3   1      207.47      338.17     16.87 o 
   4   3   1      411.91      629.70     15.24 o 
   5   3   1        1.91       39.64      9.98 o 
   6   3   1     1214.98     1190.66     20.83 o 
   7   3   1     2688.34     2616.86     69.55 o 
   8   3   1     6391.34     6100.38    113.31 o 
   9   3   1      306.97      388.44     17.56 o 
  10   3   1     2565.71     2443.17     72.39 o 
  11   3   1      185.69      269.44     23.50 o 
  12   3   1     7289.39     7128.00    175.94 o 
  13   3   1     1318.42     1368.35     44.51 o 
  14   3   1     2327.49     2325.44     57.59 o 
  15   3   1      144.91      193.64     28.08 o 
  16   3   1      264.81      290.49     36.31 o 
  17   3   1      110.48      128.05     31.57 o 
  18   3   1     1541.48     1478.41    100.50 o 
  19   3   1     2915.68     2915.36    154.51 o 
  20   3   1       15.83       25.82     29.26 o 
 -20   4   1     1403.06     1298.41     57.21 o 
 -19   4   1       40.15       76.27     28.06 o 
 -18   4   1     1221.50     1150.99     57.00 o 
 -17   4   1       30.72       55.71     19.79 o 
 -16   4   1      863.86      800.78     29.75 o 
 -15   4   1       20.31       65.86     18.67 o 
 -14   4   1     3170.41     3027.72     73.82 o 
 -13   4   1     4772.61     4605.90    101.63 o 
 -12   4   1     2251.35     2197.43     94.33 o 
 -11   4   1      620.65      684.50     44.56 o 
 -10   4   1     3853.16     3828.66     92.45 o 
  -9   4   1      128.68      146.10     14.99 o 
  -8   4   1     2600.10     2647.00     35.62 o 
  -7   4   1      416.36      403.73     18.27 o 
  -6   4   1     3070.34     2996.02     32.90 o 
  -5   4   1      223.78      274.92     22.78 o 
  -4   4   1    16346.53    16976.38    125.95 o 
  -3   4   1      228.27      255.76     11.97 o 
  -2   4   1     1186.81     1129.82     18.88 o 
  -1   4   1      331.30      323.59     23.97 o 
   0   4   1     7978.94     8150.58     67.33 o 
   1   4   1     1093.27     1358.55     20.67 o 
   2   4   1      557.55      497.15     17.03 o 
   3   4   1    12901.32    13596.73    115.96 o 
   4   4   1    27647.70    28939.19    241.02 o 
   5   4   1     3649.38     3728.58     38.84 o 
   6   4   1     1684.27     1687.37     29.10 o 
   7   4   1      406.49      450.83     21.11 o 
   8   4   1     5280.65     5193.60     66.84 o 
   9   4   1      538.56      637.91     33.66 o 
  10   4   1     7620.87     7498.33     93.29 o 
  11   4   1     1285.74     1285.12     41.39 o 
  12   4   1    16065.11    15583.52    386.30 o 
  13   4   1      176.43      163.34     26.71 o 
  14   4   1      867.61      867.39     33.23 o 
  15   4   1       96.06      126.59     20.75 o 
  16   4   1     4719.92     4570.40    116.45 o 
  17   4   1      759.74      763.41     34.03 o 
  18   4   1      763.06      740.87     64.84 o 
  19   4   1     2029.08     1964.72     65.41 o 
 -18   5   1      609.64      595.16     49.79 o 
 -17   5   1        0.50        0.79     18.85 o 
 -16   5   1     1046.99     1038.55     55.38 o 
 -15   5   1     1149.88     1034.62     45.94 o 
 -14   5   1      525.26      554.78     51.75 o 
 -13   5   1       39.57       84.57     19.04 o 
 -12   5   1     3417.99     3457.34     53.17 o 
 -11   5   1     6043.34     6185.27    114.97 o 
 -10   5   1     6264.60     6241.69     74.66 o 
  -9   5   1       10.32       60.69     20.78 o 
  -8   5   1     3790.71     3646.49     60.40 o 
  -7   5   1     1187.28     1203.57     24.65 o 
  -6   5   1     8240.08     8261.63     86.91 o 
  -5   5   1      139.33      158.60     21.79 o 
  -4   5   1     3738.42     3673.74    104.58 o 
  -3   5   1      836.04      790.19     20.98 o 
  -2   5   1     4332.83     4304.98     45.12 o 
  -1   5   1        2.38       62.47     18.57 o 
   0   5   1     4605.95     4385.13     41.58 o 
   1   5   1     3389.85     3415.56     40.56 o 
   2   5   1     4567.17     4458.27     50.99 o 
   3   5   1      706.81      793.03     20.38 o 
   4   5   1     1733.36     1657.49     23.47 o 
   5   5   1     9546.18     9576.66     94.19 o 
   6   5   1    10001.54    10098.87    109.09 o 
   7   5   1      658.37      703.25     41.17 o 
   8   5   1     2954.43     2732.73     86.71 o 
   9   5   1      613.18      637.68     34.17 o 
  10   5   1    11078.48    11092.74    180.43 o 
  11   5   1      244.07      251.72     22.17 o 
  12   5   1     6381.79     6291.66     88.46 o 
  13   5   1      393.83      422.20     30.80 o 
  14   5   1     3171.49     3094.61     65.51 o 
  15   5   1      487.53      579.41    113.61 o 
  16   5   1      793.03      766.37     48.36 o 
  17   5   1     1390.23     1402.81    173.83 o 
  18   5   1     1648.83     1669.05     78.16 o 
 -16   6   1      961.14      999.02     64.17 o 
 -15   6   1        2.15       17.89     46.12 o 
 -14   6   1     2522.88     2611.20     53.53 o 
 -13   6   1     1687.33     1785.22     51.24 o 
 -12   6   1     3293.51     3403.61     69.61 o 
 -11   6   1      350.06      377.15     30.98 o 
 -10   6   1     2365.46     2456.67     96.30 o 
  -9   6   1     3099.55     3210.51     78.56 o 
  -8   6   1     8325.92     8114.11    126.01 o 
  -7   6   1       37.65       96.76     21.44 o 
  -6   6   1     3735.18     3635.28     53.91 o 
  -5   6   1     1130.59     1139.96     53.79 o 
  -4   6   1     3453.79     3537.29     90.22 o 
  -3   6   1      674.22      716.31     38.24 o 
  -2   6   1     4264.37     4161.08     58.84 o 
  -1   6   1     1136.20     1191.88     29.81 o 
   0   6   1     5670.95     5693.77     73.72 o 
   1   6   1     1336.07     1416.58     30.40 o 
   2   6   1     5918.34     5943.67     70.30 o 
   3   6   1     3962.09     3932.91     59.50 o 
   4   6   1     7320.76     7141.60     96.45 o 
   5   6   1     1683.74     1732.19     52.06 o 
   6   6   1     3224.47     3217.07     45.35 o 
   7   6   1     1229.50     1264.63     32.79 o 
   8   6   1     5753.12     5602.38    101.20 o 
   9   6   1       81.74      119.83     19.52 o 
  10   6   1     3812.70     3892.55     56.85 o 
  11   6   1       36.17       63.19     20.18 o 
  12   6   1     3366.26     3389.35     75.03 o 
  13   6   1       75.37      103.14     20.78 o 
  14   6   1      750.82      804.86     46.47 o 
  15   6   1     1182.42     1222.80     52.94 o 
  16   6   1     3606.12     3556.08    120.07 o 
 -14   7   1     1683.58     1767.38     60.98 o 
 -13   7   1        3.45        7.74     22.39 o 
 -12   7   1     4193.76     4346.32     87.99 o 
 -11   7   1     3074.12     3223.72     68.63 o 
 -10   7   1     3068.47     3118.12     77.74 o 
  -9   7   1      423.59      528.17     38.94 o 
  -8   7   1     3928.34     4032.16     78.50 o 
  -7   7   1     2134.21     2111.23     50.72 o 
  -6   7   1     4250.46     4213.72     86.22 o 
  -5   7   1      614.66      661.65     32.38 o 
  -4   7   1     4182.19     4274.85     71.21 o 
  -3   7   1     2128.22     2161.74     80.64 o 
  -2   7   1     3241.50     3292.53     50.57 o 
  -1   7   1       84.79      111.27     21.42 o 
   0   7   1     5932.44     5901.70     87.43 o 
   1   7   1     5590.68     5415.54     83.80 o 
   2   7   1     5897.53     5879.45     74.90 o 
   3   7   1      262.88      275.98     26.95 o 
   4   7   1     3883.20     3838.32     65.05 o 
   5   7   1     4531.53     4480.15    120.97 o 
   6   7   1     5380.73     5377.93    108.12 o 
   7   7   1     1327.48     1332.96     40.34 o 
   8   7   1     2640.49     2737.89     55.52 o 
   9   7   1      680.80      764.96     39.28 o 
  10   7   1     6522.24     6792.26     99.88 o 
  11   7   1      314.12      317.23     25.79 o 
  12   7   1     2070.56     2136.83     47.98 o 
  13   7   1     1735.20     1707.64    138.96 o 
 -10   8   1     3538.78     3720.03     91.86 o 
  -9   8   1     3433.32     3516.17    101.51 o 
  -8   8   1     3728.30     3701.27     72.51 o 
  -7   8   1      496.39      520.94     43.35 o 
  -6   8   1     3234.16     3365.01     78.80 o 
  -5   8   1     3147.08     3323.97     75.62 o 
  -4   8   1     1986.51     2010.58     43.81 o 
  -3   8   1       58.26       22.74     22.03 o 
  -2   8   1     3822.68     3930.79     74.47 o 
  -1   8   1     6502.35     6596.97    112.24 o 
   0   8   1     3175.61     3260.77     68.84 o 
   1   8   1      210.94      189.64     40.88 o 
   2   8   1     1815.42     1848.74     59.00 o 
   3   8   1     3811.21     3865.65     58.60 o 
   4   8   1     3575.18     3564.96     58.60 o 
   5   8   1       34.29       23.17     26.69 o 
   6   8   1     3760.25     3679.07    111.64 o 
   7   8   1     5562.60     5656.04    110.61 o 
   8   8   1     6285.89     6123.34    118.73 o 
   9   8   1     1300.84     1170.83     71.19 o 
 -22   0   2    28141.83    27857.43   2795.40 o 
 -20   0   2     5003.70     4970.92    397.73 o 
 -18   0   2    50442.37    50248.11   3289.73 o 
 -16   0   2     2591.79     2767.49    142.09 o 
 -14   0   2    69912.86    68624.33   4808.11 o 
 -12   0   2     9036.45     9160.15    509.06 o 
 -10   0   2   105038.17    99982.95   6131.11 o 
  -8   0   2      998.41      862.62     85.50 o 
  -6   0   2   191092.78   190039.83  10050.87 o 
  -4   0   2    27884.60    28357.97    358.07 o 
   2   0   2   134084.31   130792.87   4435.33 o 
   4   0   2     8169.45     8194.29    274.33 o 
   6   0   2   190489.23   183069.92   6930.33 o 
   8   0   2     3972.86     4309.10    263.73 o 
  10   0   2    71940.06    69464.25   4625.70 o 
  12   0   2     1021.35     1154.82    130.65 o 
  14   0   2    49973.33    50021.07   3590.82 o 
  16   0   2     1459.91     1522.67    208.83 o 
  18   0   2    28957.65    28690.89   2649.37 o 
  20   0   2        2.36      121.04     48.72 o 
 -22   1   2     3150.60     3192.76    185.00 o 
 -21   1   2      301.97      338.37     48.73 o 
 -20   1   2    30126.13    30255.65   1368.29 o 
 -19   1   2        1.61       30.21     26.38 o 
 -18   1   2      732.51      886.50     43.27 o 
 -17   1   2      836.33      842.96     52.24 o 
 -16   1   2    65239.59    63849.29   2263.40 o 
 -15   1   2     4597.15     4461.28    130.27 o 
 -14   1   2     7934.21     7711.73    256.72 o 
 -13   1   2      131.43      196.66     28.03 o 
 -12   1   2    74723.13    73802.86   2270.89 o 
 -11   1   2     1737.65     1823.20     41.90 o 
 -10   1   2     5820.80     6022.17     70.48 o 
  -9   1   2    13659.30    14801.20    378.83 o 
  -8   1   2   140501.59   134881.55   3215.46 o 
  -7   1   2     1510.80     1279.20     23.65 o 
  -6   1   2     1125.50     1287.32     40.27 o 
  -5   1   2     7823.09     8068.45    104.06 o 
  -4   1   2   109370.85   110262.31   1654.78 o 
  -3   1   2     2731.97     3006.12     26.81 o 
  -2   1   2     1870.57     2163.99     30.51 o 
  -1   1   2     6625.69     6793.10     69.14 o 
   0   1   2   181744.06   200460.69   2146.97 o 
   1   1   2     1877.30     2022.15     28.01 o 
   2   1   2     2792.33     3190.09     64.48 o 
   3   1   2      781.47      756.43     25.64 o 
   4   1   2   120557.95   117762.64   2522.18 o 
   5   1   2     6958.52     7560.55    235.45 o 
   6   1   2      383.55      710.91     25.08 o 
   7   1   2       40.07       70.45     11.19 o 
   8   1   2   168295.59   162831.63   6262.90 o 
   9   1   2       96.31      107.98     14.59 o 
  10   1   2     1251.57     1180.00     35.76 o 
  11   1   2     1873.38     1860.12     79.16 o 
  12   1   2    65086.10    64044.21   2713.10 o 
  13   1   2        2.43       30.68     19.94 o 
  14   1   2       74.84      167.05     27.29 o 
  15   1   2      871.81      870.47     55.91 o 
  16   1   2    53528.29    52476.32   2559.47 o 
  17   1   2      172.93      188.76     31.03 o 
  18   1   2      144.51      225.84     35.01 o 
  19   1   2       50.03       77.00     38.74 o 
  20   1   2    34326.83    34044.24   1859.79 o 
  21   1   2       30.53       50.54     36.97 o 
 -22   2   2    25669.98    24944.11   1229.07 o 
 -21   2   2      621.84      613.26     52.39 o 
 -20   2   2     2662.52     2661.95     83.42 o 
 -19   2   2     1111.92     1049.18     69.97 o 
 -18   2   2    32400.16    32286.60   1179.16 o 
 -17   2   2       10.63       24.87     27.02 o 
 -16   2   2     4127.81     4291.35    190.79 o 
 -15   2   2     1166.73     1149.28     58.24 o 
 -14   2   2    50590.57    49868.21   1609.72 o 
 -13   2   2      412.39      446.31     26.11 o 
 -12   2   2     8841.60     8877.20    200.68 o 
 -11   2   2     1681.85     1942.27     44.81 o 
 -10   2   2    80374.63    77883.97   1346.26 o 
  -9   2   2     4680.80     5269.99    102.37 o 
  -8   2   2     1323.85     1207.41     23.17 o 
  -7   2   2    14125.17    14649.82    238.87 o 
  -6   2   2   111959.96   109640.23   1911.85 o 
  -5   2   2     4971.34     4969.20     46.46 o 
  -4   2   2     7024.39     7155.50    115.57 o 
  -3   2   2     5837.84     6306.12     40.93 o 
  -2   2   2    51873.78    50617.01    594.47 o 
  -1   2   2    22671.27    23464.92    162.71 o 
   0   2   2    10688.81    10674.84     71.86 o 
   1   2   2    65006.01    70367.05    933.30 o 
   2   2   2   155283.38   162350.64   2945.59 o 
   3   2   2        9.84       40.28      8.63 o 
   4   2   2      386.28      626.05     49.13 o 
   5   2   2     1200.26     1173.64     37.78 o 
   6   2   2   118217.55   115221.97   2921.49 o 
   7   2   2     3231.79     3084.99     74.01 o 
   8   2   2     1228.27     1222.98     47.18 o 
   9   2   2      584.57      552.79     39.20 o 
  10   2   2    79204.41    76823.16   2635.41 o 
  11   2   2      116.44      103.70     17.78 o 
  12   2   2      713.15      752.50     39.81 o 
  13   2   2      620.18      621.36     32.13 o 
  14   2   2    43069.96    42323.79   1666.14 o 
  15   2   2     3701.06     3604.15    156.83 o 
  16   2   2      284.34      396.72     52.97 o 
  17   2   2     3245.99     3206.43    133.48 o 
  18   2   2    37079.96    36882.46   1800.10 o 
  19   2   2      294.01      300.41     45.78 o 
  20   2   2       42.02      148.37     36.06 o 
 -21   3   2     2836.20     2830.57    101.74 o 
 -20   3   2    27733.79    27420.16   1145.39 o 
 -19   3   2       53.27       98.68     32.23 o 
 -18   3   2     2620.47     2475.09    143.49 o 
 -17   3   2      924.51      909.17     56.39 o 
 -16   3   2    42125.37    41908.10   1305.14 o 
 -15   3   2      668.27      636.56     44.43 o 
 -14   3   2     2074.16     2124.21     55.89 o 
 -13   3   2      460.29      564.73     69.43 o 
 -12   3   2    72871.52    71276.73   1627.19 o 
 -11   3   2     1232.51     1263.10     39.40 o 
 -10   3   2     1113.07     1113.71     25.80 o 
  -9   3   2     4503.96     4442.36     73.42 o 
  -8   3   2    98242.30    96728.73   1544.15 o 
  -7   3   2      905.59      861.57     27.56 o 
  -6   3   2     3000.60     3010.60     33.32 o 
  -5   3   2     6475.33     6180.25     80.61 o 
  -4   3   2   145281.70   145019.89   2506.71 o 
  -3   3   2     4034.32     4146.39     33.47 o 
  -2   3   2     8856.12     8697.05     70.44 o 
  -1   3   2      593.49      561.22     10.39 o 
   0   3   2   174122.67   182873.25   2151.71 o 
   1   3   2      622.41      592.92     14.18 o 
   2   3   2    10608.41    11172.25     83.81 o 
   3   3   2     5766.11     5594.29     52.23 o 
   4   3   2   136096.95   136805.28   2718.32 o 
   5   3   2     5976.90     6037.64    149.76 o 
   6   3   2      556.56      543.11     36.14 o 
   7   3   2     4037.00     3581.66    134.19 o 
   8   3   2    62441.05    60559.18    838.66 o 
   9   3   2     1121.26      993.68     34.34 o 
  10   3   2     8452.13     8219.82    257.91 o 
  11   3   2      563.98      546.20     31.85 o 
  12   3   2    45578.15    44294.30   1574.81 o 
  13   3   2     2076.63     2089.33     78.88 o 
  14   3   2       49.34       70.74     21.44 o 
  15   3   2     2446.54     2287.27     98.33 o 
  16   3   2    30800.25    30313.94   1142.38 o 
  17   3   2     1198.15     1225.36     83.84 o 
  18   3   2        2.05       28.52     29.20 o 
  19   3   2     1539.75     1433.06     76.65 o 
  20   3   2    24099.37    23016.52   1093.23 o 
 -20   4   2     2765.77     2684.71     60.79 o 
 -19   4   2     2887.75     2842.70     91.59 o 
 -18   4   2    26877.45    26602.78    682.64 o 
 -17   4   2     3865.99     3647.79     59.04 o 
 -16   4   2     2084.24     2070.94     51.42 o 
 -15   4   2     2761.94     2677.33     89.28 o 
 -14   4   2    36974.69    36595.92    712.75 o 
 -13   4   2     6694.02     6732.06    143.34 o 
 -12   4   2      230.19      261.02     24.69 o 
 -11   4   2     6699.23     6588.83     90.43 o 
 -10   4   2    46796.86    46897.95    522.43 o 
  -9   4   2     7578.41     7941.25    135.08 o 
  -8   4   2     2320.83     2405.67     68.90 o 
  -7   4   2    24887.90    25601.40    261.72 o 
  -6   4   2    77238.35    76494.82    749.34 o 
  -5   4   2      162.47      207.41     15.52 o 
  -4   4   2     4817.59     4972.08     43.86 o 
  -3   4   2     6248.14     6107.61     51.69 o 
  -2   4   2    70204.94    70280.99    722.62 o 
  -1   4   2    21831.38    22518.77    173.62 o 
   0   4   2     2833.21     3083.85     27.68 o 
   1   4   2     1726.56     1807.07     23.55 o 
   2   4   2    91054.98    92672.91   1029.80 o 
   3   4   2     5860.09     5875.34     46.39 o 
   4   4   2       18.98      128.31     18.34 o 
   5   4   2     4377.28     4411.43     51.16 o 
   6   4   2    45437.89    45028.67    490.85 o 
   7   4   2     6071.06     6147.73    109.13 o 
   8   4   2     1822.05     1738.68     31.69 o 
   9   4   2     5267.72     5111.23    101.86 o 
  10   4   2    49297.14    48409.91    972.85 o 
  11   4   2     8253.89     8119.10    198.54 o 
  12   4   2      683.46      746.18     29.70 o 
  13   4   2     3525.67     3257.19    103.83 o 
  14   4   2    29388.41    28421.83    788.14 o 
  15   4   2     3262.74     3096.00     74.35 o 
  16   4   2       16.02       44.22     20.04 o 
  17   4   2     3829.99     3704.19     71.53 o 
  18   4   2    24693.77    24080.73    646.10 o 
  19   4   2     1050.80     1009.58     75.31 o 
 -19   5   2      374.89      357.11     56.07 o 
 -18   5   2     2332.74     2547.82     90.26 o 
 -17   5   2     2374.04     2297.25     68.19 o 
 -16   5   2    17360.80    17289.93    226.84 o 
 -15   5   2      514.50      571.00     27.89 o 
 -14   5   2      419.04      507.70     34.31 o 
 -13   5   2     2831.53     2770.92     46.23 o 
 -12   5   2    27111.42    26895.50    305.82 o 
 -11   5   2     6181.23     6269.05    118.99 o 
 -10   5   2     3027.03     3080.42     55.72 o 
  -9   5   2     1524.88     1674.69     82.75 o 
  -8   5   2    31818.27    32115.26    291.16 o 
  -7   5   2     1307.40     1259.25     27.36 o 
  -6   5   2     2069.76     2075.26     36.04 o 
  -5   5   2     8301.79     8279.77    140.25 o 
  -4   5   2    34176.38    33593.89    313.77 o 
  -3   5   2    10563.02    10436.38     95.89 o 
  -2   5   2     3017.72     2962.80     42.21 o 
  -1   5   2     5048.28     4886.59     72.92 o 
   0   5   2    31931.68    31873.94    295.28 o 
   1   5   2     7720.74     7585.77     70.79 o 
   2   5   2       44.01      203.87     36.31 o 
   3   5   2     1748.87     1636.61     44.57 o 
   4   5   2    41230.55    40823.98    367.22 o 
   5   5   2     2859.46     2764.15     96.33 o 
   6   5   2      188.47      249.70     17.59 o 
   7   5   2     7983.91     7943.90     82.05 o 
   8   5   2    38051.08    37702.32    413.20 o 
   9   5   2     1880.72     1841.54     58.74 o 
  10   5   2       26.45       54.61     18.11 o 
  11   5   2      606.81      588.41     28.63 o 
  12   5   2    32453.34    32241.78    657.70 o 
  13   5   2     5962.47     5641.71    120.89 o 
  14   5   2      531.99      579.11     33.36 o 
  15   5   2     1802.49     1699.95     67.92 o 
  16   5   2    22208.88    21980.40    578.02 o 
  17   5   2     3823.96     3706.67    111.80 o 
 -17   6   2      315.41      279.62     54.08 o 
 -16   6   2      857.39      992.76     76.18 o 
 -15   6   2     2387.39     2351.30    392.39 o 
 -14   6   2    13748.78    14163.13    197.17 o 
 -13   6   2     2719.29     2803.86     67.75 o 
 -12   6   2      284.68      296.05     20.62 o 
 -11   6   2     6544.42     6828.70     77.20 o 
 -10   6   2    27253.90    26759.75    374.87 o 
  -9   6   2     3793.94     3801.88    137.70 o 
  -8   6   2      638.60      677.96     33.48 o 
  -7   6   2     3553.15     3740.85    154.58 o 
  -6   6   2    28841.07    28313.06    284.96 o 
  -5   6   2     4085.06     4004.64     54.43 o 
  -4   6   2     1986.02     1950.63     42.07 o 
  -3   6   2     6215.18     6270.90    107.91 o 
  -2   6   2    35260.68    35370.40    393.66 o 
  -1   6   2     7108.34     7128.62     83.13 o 
   0   6   2      125.98      393.76    169.08 o 
   1   6   2     2157.27     2223.28     46.02 o 
   2   6   2    29810.95    29323.60    302.70 o 
   3   6   2     7965.80     8044.03    188.74 o 
   4   6   2     2036.48     2038.30     43.21 o 
   5   6   2    16786.01    16596.67    153.52 o 
   6   6   2    34376.10    34195.94    356.75 o 
   7   6   2     1040.83     1039.09    104.62 o 
   8   6   2       35.95       68.19     16.94 o 
   9   6   2     1596.98     1653.29     43.49 o 
  10   6   2    18813.35    18858.74    454.14 o 
  11   6   2     7554.35     7466.94     97.34 o 
  12   6   2      891.87      946.88     33.57 o 
  13   6   2     4165.14     4167.58     71.55 o 
  14   6   2    16169.33    15890.43    536.88 o 
  15   6   2     2166.10     2223.84     60.51 o 
 -14   7   2      121.45      141.48     33.81 o 
 -13   7   2     3616.22     3585.21     79.48 o 
 -12   7   2    11693.85    11924.81    201.38 o 
 -11   7   2     3724.74     3948.00     78.49 o 
 -10   7   2       61.74      116.69     30.75 o 
  -9   7   2    13697.92    13674.76    199.34 o 
  -8   7   2    14817.02    15297.21    202.68 o 
  -7   7   2     3558.55     3536.11    115.85 o 
  -6   7   2      652.38      657.58     39.21 o 
  -5   7   2     5668.76     5704.31     75.30 o 
  -4   7   2    20541.14    20321.77    213.02 o 
  -3   7   2     2845.33     2750.83     79.04 o 
  -2   7   2      849.95      839.58     31.07 o 
  -1   7   2     4477.03     4688.66     90.63 o 
   0   7   2    14714.84    14646.85    168.66 o 
   1   7   2     3772.63     3896.34     62.53 o 
   2   7   2       17.82       62.91     20.99 o 
   3   7   2     3691.47     3680.63     53.00 o 
   4   7   2    18006.42    17990.55    184.20 o 
   5   7   2     5201.29     5292.89     84.36 o 
   6   7   2     1330.88     1358.33     49.06 o 
   7   7   2    10652.43    10600.64    120.34 o 
   8   7   2     9450.26     9524.02    109.18 o 
   9   7   2     2470.33     2620.67     46.99 o 
  10   7   2        7.94       38.61     18.43 o 
  11   7   2     2537.81     2697.23     59.35 o 
  12   7   2    10539.56    10458.07    231.36 o 
 -10   8   2     7167.30     7180.45    225.17 o 
  -9   8   2      995.47     1128.72     84.26 o 
  -8   8   2      524.18      606.95     43.50 o 
  -7   8   2     5304.45     5279.82     95.13 o 
  -6   8   2     8862.65     8717.69    117.40 o 
  -5   8   2     5717.01     5727.15    216.80 o 
  -4   8   2      308.60      377.53     27.41 o 
  -3   8   2     3725.93     3730.45     77.22 o 
  -2   8   2     8142.36     8068.09    121.75 o 
  -1   8   2     2986.15     3144.41     93.64 o 
   0   8   2       47.90      104.50     24.87 o 
   1   8   2     3541.79     3628.02     80.43 o 
   2   8   2     7962.01     7800.03    129.58 o 
   3   8   2     4770.93     4609.91     64.49 o 
   4   8   2      216.60      236.24     38.37 o 
   5   8   2     7408.40     7103.61    104.79 o 
   6   8   2     8303.67     8066.12    126.78 o 
   7   8   2      441.28      611.66     38.77 o 
   8   8   2      484.22      437.68     45.61 o 
   9   8   2     1590.84     1530.17     65.31 o 
 -23   0   3      940.25      943.22    100.79 o 
 -21   0   3       13.81       46.15     43.97 o 
 -19   0   3     4162.42     3768.39    309.63 o 
 -17   0   3      801.31      788.57     92.96 o 
 -15   0   3      824.64      934.73     62.37 o 
 -13   0   3     7516.51     7844.44    478.52 o 
 -11   0   3      313.36      374.91    141.87 o 
  -9   0   3       58.18      130.98     24.22 o 
  -7   0   3      269.66      373.48     64.00 o 
  -5   0   3    15067.99    15733.17    320.21 o 
  -3   0   3     1903.64     2147.45     16.48 o 
  -1   0   3     2894.38     3100.30     38.05 o 
   1   0   3     1550.88     1676.59     27.65 o 
   3   0   3    19252.76    20098.14    789.88 o 
   5   0   3     1376.67     1387.63     61.99 o 
   7   0   3     7653.36     7803.90    292.29 o 
   9   0   3      269.19      258.09     29.32 o 
  11   0   3    15640.72    15504.64   1238.06 o 
  13   0   3       11.23       59.91     42.57 o 
  15   0   3      736.93      762.65    101.66 o 
  17   0   3      398.46      432.45     52.19 o 
  19   0   3     4308.06     4412.24    497.26 o 
 -22   1   3      661.80      759.24     54.69 o 
 -21   1   3        4.88       36.87     33.85 o 
 -20   1   3      578.23      655.88     80.35 o 
 -19   1   3       47.90       89.01     35.51 o 
 -18   1   3      200.47      227.85     34.80 o 
 -17   1   3      227.52      229.74     30.30 o 
 -16   1   3      148.14      352.74    125.60 o 
 -15   1   3       60.51      144.28     28.65 o 
 -14   1   3      415.71      477.11     28.17 o 
 -13   1   3      680.09      759.88     29.23 o 
 -12   1   3        1.32       13.29     15.33 o 
 -11   1   3      316.86      301.74     18.96 o 
 -10   1   3     1103.01     1081.68     31.07 o 
  -9   1   3      379.19      632.30     24.79 o 
  -8   1   3    14093.57    14786.75    185.92 o 
  -7   1   3       78.35      178.61     31.51 o 
  -6   1   3     5883.18     5844.80     50.47 o 
  -5   1   3      904.02     1085.06     19.11 o 
  -4   1   3       41.26       96.05      7.68 o 
  -3   1   3     1569.45     1741.19     18.43 o 
  -2   1   3     2497.92     2861.23     23.11 o 
  -1   1   3     2403.06     2527.89     26.94 o 
   0   1   3     3466.97     3470.20     61.67 o 
   1   1   3     3926.58     3905.95     60.92 o 
   2   1   3      190.62      276.29     24.53 o 
   3   1   3      518.97      586.45     37.52 o 
   4   1   3     8279.09     8264.32    197.08 o 
   5   1   3      965.54     1002.44     48.48 o 
   6   1   3      470.02      525.66     16.92 o 
   7   1   3       24.66       45.28     13.24 o 
   8   1   3     1605.93     1697.21     42.99 o 
   9   1   3     5666.52     5700.00    148.79 o 
  10   1   3        3.97       34.67     24.56 o 
  11   1   3       28.11       71.94     18.37 o 
  12   1   3      969.56      939.15     44.18 o 
  13   1   3     3874.66     3800.19    164.79 o 
  14   1   3     2981.09     2913.06    115.26 o 
  15   1   3       33.15       52.48     26.19 o 
  16   1   3      381.26      454.26     49.51 o 
  17   1   3     1676.96     1831.56    120.78 o 
  18   1   3       12.30       -6.57     26.53 o 
  19   1   3        7.57       41.54     33.59 o 
  20   1   3       58.23       91.89     38.30 o 
 -22   2   3      126.13      120.79     40.82 o 
 -21   2   3        4.48       27.45     29.94 o 
 -20   2   3      738.38      827.38     49.45 o 
 -19   2   3       79.81      109.56     31.38 o 
 -18   2   3     1953.85     1857.31     68.12 o 
 -17   2   3      644.53      588.95     44.97 o 
 -16   2   3      902.82      977.81     69.84 o 
 -15   2   3      170.50      177.80     25.66 o 
 -14   2   3       20.52       63.60     20.05 o 
 -13   2   3      610.32      664.99     50.00 o 
 -12   2   3     6519.22     6371.96    148.05 o 
 -11   2   3      116.63      167.59     20.85 o 
 -10   2   3     2162.72     2265.07     56.89 o 
  -9   2   3     2659.07     2530.80     59.00 o 
  -8   2   3      759.29      616.75     20.19 o 
  -7   2   3     6243.83     6665.47    124.78 o 
  -6   2   3     5625.96     5930.73     41.79 o 
  -5   2   3       76.46      160.24     18.15 o 
  -4   2   3     3218.94     2961.94     30.70 o 
  -3   2   3      972.52     1122.63     36.04 o 
  -2   2   3     1442.46     1446.13     16.08 o 
  -1   2   3    16001.02    16414.83    110.26 o 
   0   2   3    21445.58    22030.28    152.35 o 
   1   2   3      695.23      923.96     12.41 o 
   2   2   3     4424.02     4424.59     33.54 o 
   3   2   3     3267.01     3254.16     32.86 o 
   4   2   3     6400.78     6459.80     67.26 o 
   5   2   3      310.79      449.66     42.57 o 
   6   2   3      959.76      994.24     51.52 o 
   7   2   3     3633.29     3633.83    148.53 o 
   8   2   3      523.03      594.17     25.96 o 
   9   2   3        6.57       40.14     15.59 o 
  10   2   3       15.24       47.49     17.39 o 
  11   2   3     4976.32     5124.41    187.27 o 
  12   2   3     7152.71     7113.29    249.67 o 
  13   2   3       34.17       60.57     23.94 o 
  14   2   3     1636.83     1718.98     57.71 o 
  15   2   3     3475.69     3497.06    214.36 o 
  16   2   3        8.16       19.97     21.68 o 
  17   2   3       19.19        0.51     24.71 o 
  18   2   3      371.90      396.35     42.51 o 
  19   2   3     3232.56     3505.83    160.93 o 
  20   2   3      920.27     1048.10     58.28 o 
 -21   3   3       20.09       86.90     44.58 o 
 -20   3   3      941.50     1010.62    132.95 o 
 -19   3   3      286.86      305.33     43.19 o 
 -18   3   3     1251.75     1302.62     58.78 o 
 -17   3   3      458.53      569.82     46.25 o 
 -16   3   3     1181.29     1219.47     47.68 o 
 -15   3   3      127.62      166.23     25.69 o 
 -14   3   3     1167.72     1185.15     38.75 o 
 -13   3   3      224.12      310.75     25.90 o 
 -12   3   3      355.46      630.00    114.78 o 
 -11   3   3     3196.57     3086.57     39.32 o 
 -10   3   3     3954.50     3768.42     38.27 o 
  -9   3   3        7.32       30.08      7.92 o 
  -8   3   3     6192.77     6306.74     75.71 o 
  -7   3   3     3181.78     3269.82     64.32 o 
  -6   3   3     5714.63     5744.33     47.01 o 
  -5   3   3      610.90      751.20     47.19 o 
  -4   3   3     4838.89     4812.41     40.12 o 
  -3   3   3     2704.30     2830.09     34.61 o 
  -2   3   3     7949.06     8128.49     56.22 o 
  -1   3   3      454.78      588.76     22.31 o 
   0   3   3     1729.09     1677.48     18.73 o 
   1   3   3     2666.21     2624.16     27.99 o 
   2   3   3     3829.84     3785.02     39.21 o 
   3   3   3      786.68      962.41     13.89 o 
   4   3   3     5334.08     4965.57     85.25 o 
   5   3   3     3852.13     3718.33     67.97 o 
   6   3   3     3566.46     3573.77     56.22 o 
   7   3   3      234.35      255.51     17.36 o 
   8   3   3       24.19       47.80     12.37 o 
   9   3   3     4892.81     4837.83    103.36 o 
  10   3   3      585.75      591.05     24.94 o 
  11   3   3      807.56      760.09     28.08 o 
  12   3   3     8060.78     7752.83    348.70 o 
  13   3   3      327.28      371.90     29.03 o 
  14   3   3     2495.68     2490.67    102.35 o 
  15   3   3      289.72      335.02     30.79 o 
  16   3   3     1984.83     1969.44    102.99 o 
  17   3   3      643.54      637.51     40.11 o 
  18   3   3      235.34      267.18     36.17 o 
  19   3   3      627.08      659.49     76.48 o 
 -20   4   3     2803.52     2564.30     95.45 o 
 -19   4   3        3.26       25.99     18.55 o 
 -18   4   3     1840.86     1760.95     87.80 o 
 -17   4   3      601.60      647.80     27.04 o 
 -16   4   3     4292.35     4104.20    148.32 o 
 -15   4   3     1033.37      993.21     43.83 o 
 -14   4   3      491.49      565.15     31.52 o 
 -13   4   3        7.49       48.04     12.63 o 
 -12   4   3     4405.20     4439.54     67.16 o 
 -11   4   3        4.38       28.61     10.46 o 
 -10   4   3      882.63      903.21     57.48 o 
  -9   4   3     4758.13     4950.14     62.80 o 
  -8   4   3     8747.74     8811.94     80.12 o 
  -7   4   3       59.26       83.87     10.20 o 
  -6   4   3     8859.13     8802.52     80.51 o 
  -5   4   3     3941.30     3932.65     72.76 o 
  -4   4   3     5005.62     4953.39     43.32 o 
  -3   4   3     1283.17     1376.06     20.05 o 
  -2   4   3     5844.38     5886.04     49.29 o 
  -1   4   3     8547.83     8650.33     59.45 o 
   0   4   3    12145.63    12332.92    248.78 o 
   1   4   3       83.30      166.56     22.58 o 
   2   4   3      251.23      221.03     12.63 o 
   3   4   3      171.08      386.10     12.55 o 
   4   4   3     1187.04     1194.33     47.56 o 
   5   4   3      340.31      362.19     33.23 o 
   6   4   3     4083.44     4102.01     57.24 o 
   7   4   3     7362.38     7249.68    123.51 o 
   8   4   3     3725.23     3857.76     94.39 o 
   9   4   3        4.42       23.87     17.96 o 
  10   4   3     6115.56     5939.92    167.16 o 
  11   4   3     2168.20     2123.06     42.58 o 
  12   4   3     1527.03     1539.67     44.60 o 
  13   4   3     1643.20     1634.91     60.02 o 
  14   4   3     2389.45     2274.89     78.73 o 
  15   4   3     2801.29     2848.38     52.73 o 
  16   4   3     2434.97     2372.74     66.51 o 
  17   4   3        2.73       19.85     23.62 o 
  18   4   3     1765.14     1727.18     56.89 o 
 -19   5   3      461.78      474.10     57.89 o 
 -18   5   3     2453.01     2760.49     92.72 o 
 -17   5   3      261.42      287.52     47.71 o 
 -16   5   3     3030.82     3032.61    164.97 o 
 -15   5   3      550.01      590.02     33.23 o 
 -14   5   3     3494.83     3436.03     64.55 o 
 -13   5   3      976.15     1028.19     28.65 o 
 -12   5   3     1483.79     1449.73     29.74 o 
 -11   5   3       25.33       63.75     12.66 o 
 -10   5   3     3788.93     3901.89     51.29 o 
  -9   5   3      697.73      724.94     23.92 o 
  -8   5   3     1959.50     1979.22     47.52 o 
  -7   5   3     2910.39     2986.72     48.04 o 
  -6   5   3     6931.85     6673.56     76.58 o 
  -5   5   3      507.00      507.99     24.77 o 
  -4   5   3     8885.31     8740.46     85.38 o 
  -3   5   3      292.37      345.23     18.03 o 
  -2   5   3     2139.35     2133.09     31.60 o 
  -1   5   3     1386.10     1437.28     31.59 o 
   0   5   3     5231.54     5044.31     57.58 o 
   1   5   3     1428.78     1435.03     24.25 o 
   2   5   3     5053.40     4925.18     65.66 o 
   3   5   3     2356.19     2276.54     41.80 o 
   4   5   3     7428.70     7268.91     74.78 o 
   5   5   3      366.42      422.13     19.34 o 
   6   5   3     4484.34     4356.55     49.60 o 
   7   5   3     1794.33     1773.55     74.91 o 
   8   5   3     1469.01     1437.20     29.65 o 
   9   5   3     5470.53     5456.43     97.06 o 
  10   5   3      597.91      648.09     29.74 o 
  11   5   3      583.97      577.59     55.56 o 
  12   5   3     6394.13     6429.45    179.28 o 
  13   5   3     2170.58     2172.50     59.51 o 
  14   5   3     1783.94     1825.73     59.71 o 
  15   5   3      230.92      262.65     35.67 o 
  16   5   3     2718.16     2606.46     84.51 o 
  17   5   3     1912.70     1868.10     66.85 o 
 -17   6   3       56.61       60.63     42.91 o 
 -16   6   3     5188.35     5275.34    109.63 o 
 -15   6   3      541.06      671.78     49.29 o 
 -14   6   3     3138.84     3160.97     78.43 o 
 -13   6   3     1317.38     1300.63     29.68 o 
 -12   6   3     3111.23     3200.16    101.70 o 
 -11   6   3     1897.31     1894.52     59.87 o 
 -10   6   3      658.92      685.28     33.87 o 
  -9   6   3      531.62      546.01     34.83 o 
  -8   6   3     7157.27     7244.24     87.58 o 
  -7   6   3       54.38       46.82     19.20 o 
  -6   6   3     2266.50     2200.72     33.47 o 
  -5   6   3      507.23      566.80     25.18 o 
  -4   6   3     7627.76     7398.12     86.18 o 
  -3   6   3     2064.59     2121.00     53.65 o 
  -2   6   3     9440.76     9457.43     97.37 o 
  -1   6   3      215.37      461.92    159.22 o 
   0   6   3    13313.28    13671.16    142.19 o 
   1   6   3     1264.69     1440.05    148.67 o 
   2   6   3     1867.89     1891.61     36.17 o 
   3   6   3     1013.65      994.59     22.64 o 
   4   6   3     1815.22     1760.27     28.69 o 
   5   6   3     4716.63     4769.07     75.01 o 
   6   6   3     4179.93     4094.76     65.84 o 
   7   6   3     1691.94     1783.65     59.60 o 
   8   6   3     5882.25     5915.95     89.71 o 
   9   6   3      682.61      743.74     41.75 o 
  10   6   3     1648.39     1650.97     57.13 o 
  11   6   3      637.46      704.27     31.86 o 
  12   6   3     2861.68     2860.60     64.92 o 
  13   6   3      883.41      951.57     39.66 o 
  14   6   3     4585.31     4420.95     86.15 o 
  15   6   3     1569.54     1589.03     64.16 o 
 -14   7   3     3674.52     3941.40    112.83 o 
 -13   7   3     1763.28     1735.26     57.98 o 
 -12   7   3     1731.91     1709.32     57.20 o 
 -11   7   3      667.64      772.08     44.30 o 
 -10   7   3     4140.19     4135.37     95.63 o 
  -9   7   3     3207.53     3091.68     90.17 o 
  -8   7   3     1548.11     1581.84     52.23 o 
  -7   7   3     2718.39     2811.27     55.60 o 
  -6   7   3     4913.70     5116.85    151.54 o 
  -5   7   3     1883.88     1977.19    103.41 o 
  -4   7   3     3543.69     3445.82     62.73 o 
  -3   7   3     2173.18     2121.99     52.49 o 
  -2   7   3     5210.77     5223.85     78.37 o 
  -1   7   3     1510.75     1615.16    127.80 o 
   0   7   3     8916.48     8882.06    108.63 o 
   1   7   3     1380.66     1396.40     48.88 o 
   2   7   3     4197.00     4052.73     68.08 o 
   3   7   3     2017.32     1924.52     37.05 o 
   4   7   3     4354.77     4328.06     58.44 o 
   5   7   3     1924.73     1804.73     40.79 o 
   6   7   3     4378.32     4353.80     76.50 o 
   7   7   3     2944.11     2899.98     58.80 o 
   8   7   3     2883.46     2952.44     49.14 o 
   9   7   3      719.67      811.02     36.39 o 
  10   7   3     2530.49     2574.58     56.69 o 
  11   7   3     1999.74     2022.72     53.28 o 
  12   7   3     4010.92     3991.54     82.59 o 
 -10   8   3     1581.68     1630.42     56.76 o 
  -9   8   3      361.06      383.14     36.22 o 
  -8   8   3     2833.08     2803.21     66.44 o 
  -7   8   3     2872.91     2923.86     76.03 o 
  -6   8   3     2352.03     2538.56     97.61 o 
  -5   8   3      963.06      992.60     47.22 o 
  -4   8   3     2161.93     2200.55     60.50 o 
  -3   8   3     1326.19     1494.40     62.73 o 
  -2   8   3     5996.24     5843.06    109.76 o 
  -1   8   3      368.64      533.27    109.19 o 
   0   8   3     4460.10     4400.85     76.45 o 
   1   8   3     3096.39     3182.85     77.86 o 
   2   8   3     3656.84     3685.78     59.95 o 
   3   8   3     1173.58     1209.61     44.08 o 
   4   8   3     3637.61     3757.07     71.22 o 
   5   8   3     1970.18     2128.01    180.35 o 
   6   8   3     5155.36     5183.54    124.21 o 
   7   8   3      192.25      231.15     29.44 o 
   8   8   3     2220.44     2316.90     62.67 o 
 -22   0   4     6032.23     6087.90    336.06 o 
 -20   0   4    36224.68    35612.61   2143.63 o 
 -18   0   4    13501.71    13015.17    610.58 o 
 -16   0   4    53377.70    53724.83   3471.32 o 
 -14   0   4     9910.83     9725.71    354.06 o 
 -12   0   4    59684.93    57573.86   2304.12 o 
 -10   0   4      820.13      566.58     75.81 o 
  -8   0   4   179118.31   181452.92   5065.76 o 
  -6   0   4    32502.45    31783.59    811.41 o 
  -4   0   4   173614.06   176904.94   2855.37 o 
  -2   0   4    15353.17    15346.39    145.95 o 
   0   0   4   134022.61   139642.70   2394.60 o 
   2   0   4    53847.00    52816.13   2372.79 o 
   4   0   4    98613.52    93170.71   5376.65 o 
   6   0   4     6520.57     6382.95    401.04 o 
   8   0   4   102371.98    97866.45   6511.88 o 
  10   0   4     7234.71     7184.98    405.76 o 
  12   0   4    33461.83    32362.06   2219.69 o 
  14   0   4      166.90      254.94     37.64 o 
  16   0   4    41712.59    41450.05   4038.32 o 
  18   0   4     2189.71     2275.08    262.58 o 
  20   0   4    22397.91    22987.46   2330.43 o 
 -23   1   4      409.93      391.04     50.29 o 
 -22   1   4    23368.18    22763.70    995.26 o 
 -21   1   4      333.98      325.48     42.35 o 
 -20   1   4    10212.36     9959.36    317.73 o 
 -19   1   4      235.42      262.98     55.34 o 
 -18   1   4    33164.34    33737.54   1005.11 o 
 -17   1   4     1737.67     1588.92     85.92 o 
 -16   1   4    11296.24    11265.84    281.83 o 
 -15   1   4     1835.04     1827.87    103.76 o 
 -14   1   4    57060.54    55603.46   1754.65 o 
 -13   1   4      234.98      253.56     22.43 o 
 -12   1   4     7857.53     7625.77    173.81 o 
 -11   1   4      409.53      431.19     22.90 o 
 -10   1   4   100637.48    97205.34   2089.29 o 
  -9   1   4       74.36      125.60     15.55 o 
  -8   1   4    16099.82    16028.52    145.83 o 
  -7   1   4     2078.62     2150.81     26.19 o 
  -6   1   4   129406.82   126260.03   2023.05 o 
  -5   1   4     5389.52     5821.75     61.44 o 
  -4   1   4    30599.28    30936.70    459.61 o 
  -3   1   4     5349.34     5606.57     31.38 o 
  -2   1   4    66092.65    67101.91    713.72 o 
  -1   1   4     7802.21     8398.22     61.95 o 
   0   1   4     6392.18     6667.38    103.45 o 
   1   1   4     3940.48     3908.46    107.91 o 
   2   1   4   107561.13   104467.42   1395.62 o 
   3   1   4     1394.88     1472.64     20.81 o 
   4   1   4     4610.29     4507.64    109.05 o 
   5   1   4     6800.40     7434.42    262.03 o 
   6   1   4   177853.16   175173.22   7255.15 o 
   7   1   4        3.96       34.19     11.75 o 
   8   1   4     3829.58     3452.89    116.42 o 
   9   1   4     1288.98     1394.82     61.79 o 
  10   1   4    67940.28    66884.74   2390.11 o 
  11   1   4     2964.69     3030.33    104.41 o 
  12   1   4     8667.62     8575.42    365.14 o 
  13   1   4     1310.29     1247.40     65.68 o 
  14   1   4    33267.36    33257.18   1489.72 o 
  15   1   4      687.42      754.56     60.34 o 
  16   1   4      483.28      518.33     35.46 o 
  17   1   4       18.59        3.60     24.08 o 
  18   1   4    29733.67    29674.52   1606.55 o 
  19   1   4      150.94      124.74     50.78 o 
  20   1   4      937.85     1025.43     55.89 o 
 -22   2   4     3662.60     3720.30    165.66 o 
 -21   2   4       62.51      113.62     36.17 o 
 -20   2   4    26138.91    25844.15    885.09 o 
 -19   2   4      295.27      290.84     42.35 o 
 -18   2   4     5957.47     5916.78    246.59 o 
 -17   2   4     2048.17     2051.77     87.37 o 
 -16   2   4    46272.36    45125.04   1640.73 o 
 -15   2   4      362.06      393.00     29.39 o 
 -14   2   4    10887.59    10641.86    312.05 o 
 -13   2   4      477.55      574.44     55.77 o 
 -12   2   4    69576.10    67396.34   1286.62 o 
 -11   2   4        7.25       39.03     14.86 o 
 -10   2   4     8863.32     8667.52    193.82 o 
  -9   2   4     1174.01     1187.50     25.86 o 
  -8   2   4   126328.53   121631.74   1752.54 o 
  -7   2   4     3289.46     3606.47     38.99 o 
  -6   2   4    12926.22    12811.92    120.84 o 
  -5   2   4      279.16      251.61     19.43 o 
  -4   2   4    80456.39    77689.93   1385.07 o 
  -3   2   4     7120.07     7128.33     51.41 o 
  -2   2   4    10581.31    10503.62     96.15 o 
  -1   2   4    27174.07    27866.31    203.01 o 
   0   2   4    92966.18    94305.56   1070.66 o 
   1   2   4    18397.27    19259.63    182.25 o 
   2   2   4     2385.83     2088.08     31.75 o 
   3   2   4       61.78      168.53     13.63 o 
   4   2   4   177291.89   179995.95   3092.47 o 
   5   2   4        9.26       32.46      8.61 o 
   6   2   4     1251.36     1083.38     54.32 o 
   7   2   4     5949.36     6128.06    204.39 o 
   8   2   4   111830.31   109586.46   4170.90 o 
   9   2   4      373.42      425.30     32.92 o 
  10   2   4     5887.12     5692.90    211.11 o 
  11   2   4     1259.56     1347.12     48.25 o 
  12   2   4    61219.93    59831.85   2601.09 o 
  13   2   4     3053.38     2946.64    141.04 o 
  14   2   4     2942.13     3060.19    146.81 o 
  15   2   4      547.54      613.27     48.90 o 
  16   2   4    39636.23    39708.06   2011.85 o 
  17   2   4      283.50      264.17     37.80 o 
  18   2   4     1490.97     1496.73     59.53 o 
  19   2   4      415.36      384.46     45.07 o 
 -22   3   4    21294.21    21666.96    853.21 o 
 -21   3   4      808.76      882.84     55.68 o 
 -20   3   4     7681.44     7549.12    218.02 o 
 -19   3   4      223.99      438.93     73.13 o 
 -18   3   4    31975.00    31455.19   1038.03 o 
 -17   3   4     1211.02     1312.47     48.44 o 
 -16   3   4     7602.94     7689.13    236.80 o 
 -15   3   4     4544.62     4370.93    130.37 o 
 -14   3   4    26771.02    25944.66    572.37 o 
 -13   3   4      330.41      365.39     39.13 o 
 -12   3   4     8068.20     7783.43     91.16 o 
 -11   3   4     3335.25     3436.94     65.03 o 
 -10   3   4    56239.93    54661.66    672.64 o 
  -9   3   4     4850.92     4728.65     47.20 o 
  -8   3   4     4988.40     4541.40     62.99 o 
  -7   3   4     4234.96     4302.22     69.14 o 
  -6   3   4   110264.57   107148.34   1386.87 o 
  -5   3   4     5915.19     5813.42     59.86 o 
  -4   3   4     9149.03     9045.25     85.24 o 
  -3   3   4     7633.14     7750.56     55.25 o 
  -2   3   4    66639.59    65513.78    643.44 o 
  -1   3   4    20827.59    21503.47    167.43 o 
   0   3   4    28046.63    27897.86    231.32 o 
   1   3   4    32532.95    33695.86    293.03 o 
   2   3   4    81593.67    82515.52    861.83 o 
   3   3   4      231.03      203.93     15.84 o 
   4   3   4     2759.62     2356.08     40.96 o 
   5   3   4     1494.19     1307.98     40.66 o 
   6   3   4    43188.86    42110.96    759.73 o 
   7   3   4     2517.68     2377.12     46.69 o 
   8   3   4     8735.47     8390.92    218.50 o 
   9   3   4     4312.20     4211.02    125.78 o 
  10   3   4    50048.60    48719.04   1348.69 o 
  11   3   4     3837.04     3820.14    105.53 o 
  12   3   4     1760.77     1800.08     66.76 o 
  13   3   4     2463.18     2505.88    100.72 o 
  14   3   4    32037.87    31244.08   1222.67 o 
  15   3   4      637.50      667.61     37.73 o 
  16   3   4      541.30      580.68     40.19 o 
  17   3   4     2262.67     2141.53    135.83 o 
  18   3   4    22594.30    22686.99    981.84 o 
  19   3   4     1963.32     1981.82    100.93 o 
 -20   4   4    18660.02    18365.64    542.36 o 
 -19   4   4     2705.82     2638.54    103.20 o 
 -18   4   4     2955.62     2901.09     62.27 o 
 -17   4   4     3080.12     3050.65     77.14 o 
 -16   4   4    27371.27    26189.47    696.98 o 
 -15   4   4      270.18      302.80     26.56 o 
 -14   4   4     4819.23     4577.63    122.14 o 
 -13   4   4     7576.27     7564.70    108.66 o 
 -12   4   4    34393.49    34602.73    370.21 o 
 -11   4   4     1368.47     1395.75     28.36 o 
 -10   4   4    12433.38    12575.28    117.24 o 
  -9   4   4     4157.69     4227.33     64.89 o 
  -8   4   4    53132.54    51959.09    719.21 o 
  -7   4   4       20.96      646.35    342.82 o 
  -6   4   4     2907.17     2649.39     48.57 o 
  -5   4   4    14798.16    15120.12    138.54 o 
  -4   4   4    65358.34    65294.48    667.44 o 
  -3   4   4     4830.83     4794.98     67.45 o 
  -2   4   4    12606.01    13021.29     97.06 o 
  -1   4   4     6480.32     6756.71     52.85 o 
   0   4   4    44976.89    44461.43    429.94 o 
   1   4   4      312.80      457.61     18.33 o 
   2   4   4      255.23      264.76     13.10 o 
   3   4   4      912.55     1061.60     25.31 o 
   4   4   4    64448.97    63834.28    665.51 o 
   5   4   4     1630.85     1555.45     25.26 o 
   6   4   4     6714.95     6931.81     72.75 o 
   7   4   4     1624.53     1636.14     94.64 o 
   8   4   4    32870.89    32817.06    758.26 o 
   9   4   4      883.74      883.86     80.13 o 
  10   4   4     1728.81     1726.58     60.84 o 
  11   4   4     1242.51     1260.01    184.90 o 
  12   4   4    43159.61    42455.18   1169.08 o 
  13   4   4     1385.74     1374.73     34.45 o 
  14   4   4     2820.76     2869.88     89.27 o 
  15   4   4     2571.17     2462.66     58.72 o 
  16   4   4    16749.11    16353.70    476.92 o 
  17   4   4      472.63      501.61     34.69 o 
  18   4   4      168.72      154.51     65.16 o 
 -19   5   4     3655.22     3908.33    113.04 o 
 -18   5   4    13904.44    13884.99    317.83 o 
 -17   5   4     2982.36     3176.88    103.44 o 
 -16   5   4     4454.33     4522.01    104.95 o 
 -15   5   4     5243.93     5056.65    147.13 o 
 -14   5   4    19980.32    20128.29    201.61 o 
 -13   5   4     3306.87     3387.27     44.49 o 
 -12   5   4     6373.04     6395.79     66.55 o 
 -11   5   4     4361.24     4047.58    226.51 o 
 -10   5   4    30345.02    30395.29    347.06 o 
  -9   5   4     1058.52     1069.36     33.94 o 
  -8   5   4     5204.58     5067.26     66.30 o 
  -7   5   4     7346.09     7182.18     77.89 o 
  -6   5   4    42085.37    41499.29    378.31 o 
  -5   5   4     5740.72     5705.37     67.20 o 
  -4   5   4     5676.98     5660.80     66.32 o 
  -3   5   4     9337.04     9111.81    106.61 o 
  -2   5   4    42110.77    42279.48    412.77 o 
  -1   5   4    16162.15    16350.13    150.14 o 
   0   5   4     4573.55     4539.41     51.43 o 
   1   5   4    15599.81    15889.60    160.99 o 
   2   5   4    41662.47    39903.82   1027.63 o 
   3   5   4      635.57      639.46     60.62 o 
   4   5   4     3915.26     3932.85     47.73 o 
   5   5   4     3218.55     3066.04     50.98 o 
   6   5   4    40298.37    40225.01    413.65 o 
   7   5   4     3556.43     3465.42     84.41 o 
   8   5   4     2669.49     2755.98     47.46 o 
   9   5   4     4225.71     4111.87     92.94 o 
  10   5   4    29679.93    30273.67    485.86 o 
  11   5   4     2288.48     2161.88     61.97 o 
  12   5   4     3700.05     3668.55     75.58 o 
  13   5   4     2697.39     2725.29     68.52 o 
  14   5   4    19493.84    18769.48    607.59 o 
  15   5   4     1442.06     1446.95     86.30 o 
  16   5   4     1580.09     1526.50     55.36 o 
 -17   6   4     5621.61     5711.22    118.97 o 
 -16   6   4     8523.51     9089.91    173.65 o 
 -15   6   4     1361.33     1504.57     66.09 o 
 -14   6   4     3734.98     3754.64     90.84 o 
 -13   6   4     3896.42     3992.27     78.45 o 
 -12   6   4    13124.11    13209.72    153.02 o 
 -11   6   4     2458.25     2481.73     53.35 o 
 -10   6   4     4619.86     4522.57     80.74 o 
  -9   6   4     4325.06     4390.34     83.62 o 
  -8   6   4    14266.46    14111.61    155.39 o 
  -7   6   4     2849.48     2699.89     71.16 o 
  -6   6   4     2880.24     2870.22     77.54 o 
  -5   6   4     8329.07     8414.25     82.86 o 
  -4   6   4    38462.62    38019.40    428.26 o 
  -3   6   4     5456.83     5440.19     70.53 o 
  -2   6   4     8173.62     8122.21     83.57 o 
  -1   6   4    11670.64    11920.71    142.06 o 
   0   6   4    23189.09    22947.56    244.06 o 
   1   6   4     2570.21     2635.93     63.26 o 
   2   6   4     7759.02     7804.37    103.53 o 
   3   6   4     5724.44     5682.81     56.68 o 
   4   6   4    14582.05    14306.55    144.84 o 
   5   6   4     5553.61     5505.79     67.78 o 
   6   6   4     5894.50     5845.13     71.07 o 
   7   6   4     6532.34     6372.23     78.68 o 
   8   6   4     9805.84     9673.87    140.67 o 
   9   6   4     2697.62     2600.72     50.20 o 
  10   6   4     1580.89     1629.87     37.17 o 
  11   6   4     2841.15     2816.81     64.37 o 
  12   6   4    12295.66    12174.28    236.98 o 
  13   6   4     1816.59     1753.68     46.35 o 
  14   6   4     1863.66     1723.76     54.02 o 
 -14   7   4    11105.74    11230.28    169.26 o 
 -13   7   4     2586.21     2686.75     76.83 o 
 -12   7   4     2023.94     2059.00     61.74 o 
 -11   7   4     7875.21     7980.62    176.07 o 
 -10   7   4     6789.77     6740.63    145.10 o 
  -9   7   4     1904.52     1954.34     57.50 o 
  -8   7   4     3857.32     3840.15     81.77 o 
  -7   7   4     4260.86     4274.86     90.69 o 
  -6   7   4    12800.59    12632.78    197.98 o 
  -5   7   4     1326.65     1343.42     44.36 o 
  -4   7   4     4694.84     4616.12     84.58 o 
  -3   7   4     5808.19     5686.78     86.46 o 
  -2   7   4    18833.65    19262.04    225.02 o 
  -1   7   4     3023.42     3408.69    687.47 o 
   0   7   4     1215.43     1322.17    121.77 o 
   1   7   4     4958.82     4959.87     92.39 o 
   2   7   4     9690.89     9611.76     97.91 o 
   3   7   4     2274.04     2295.23     58.61 o 
   4   7   4     3323.75     3260.73     72.19 o 
   5   7   4     2697.20     2685.82     48.69 o 
   6   7   4     6955.61     6995.64     99.00 o 
   7   7   4     7189.23     7122.39    116.23 o 
   8   7   4     1544.38     1618.65     43.78 o 
   9   7   4     2370.66     2455.19     49.98 o 
  10   7   4     9754.41     9862.54    121.53 o 
  11   7   4     2947.72     2942.78     70.94 o 
 -10   8   4     2124.28     2102.71     75.50 o 
  -9   8   4     4831.49     4841.29     92.18 o 
  -8   8   4     3165.42     3244.19     92.99 o 
  -7   8   4     3434.32     3719.73    112.86 o 
  -6   8   4     3341.18     3633.45    124.60 o 
  -5   8   4     3250.11     3537.19    152.23 o 
  -4   8   4     6759.28     6523.60    104.05 o 
  -3   8   4     1951.06     2255.85    277.22 o 
  -2   8   4     1121.48     1140.66     52.99 o 
  -1   8   4     5431.40     5473.74     95.16 o 
   0   8   4     8230.89     8215.00    115.79 o 
   1   8   4     3344.38     3550.94    176.46 o 
   2   8   4     1871.87     1870.86     48.63 o 
   3   8   4     2196.98     2204.45     55.33 o 
   4   8   4     3714.45     3822.26     66.39 o 
   5   8   4     4715.01     4447.00     77.85 o 
   6   8   4      269.90      290.12     29.63 o 
   7   8   4     4436.30     4263.39     84.72 o 
 -23   0   5     2563.39     2490.34    124.36 o 
 -21   0   5        3.16      -20.38     40.20 o 
 -19   0   5     1160.55     1354.50     95.56 o 
 -17   0   5      242.52      319.03     43.85 o 
 -15   0   5     5009.66     5297.64    347.82 o 
 -13   0   5      801.26      954.06     42.49 o 
 -11   0   5     1374.42     1580.03     41.87 o 
  -9   0   5    19088.71    20527.54    495.55 o 
  -7   0   5    32814.63    32589.48    352.49 o 
  -5   0   5      172.36      247.46     11.77 o 
  -3   0   5    11602.16    11935.44     88.60 o 
  -1   0   5     4113.91     4345.63    106.58 o 
   1   0   5     6171.82     5879.82    293.49 o 
   3   0   5     5644.38     6345.29    286.19 o 
   5   0   5       59.07      342.23     58.10 o 
   7   0   5     7115.77     7176.37    461.68 o 
   9   0   5     8257.22     8132.89    485.11 o 
  11   0   5      582.13      621.36     38.12 o 
  13   0   5      198.28      259.02     58.57 o 
  15   0   5      532.89      618.04     86.28 o 
  17   0   5     5332.01     5448.49    575.00 o 
  19   0   5      851.74      991.42    111.54 o 
 -23   1   5      452.60      481.78     51.89 o 
 -22   1   5      423.38      405.65     49.77 o 
 -21   1   5     1127.97     1275.66     74.05 o 
 -20   1   5       85.98      131.53     36.32 o 
 -19   1   5       14.71       34.64     26.38 o 
 -18   1   5       37.09       39.38     26.06 o 
 -17   1   5     3501.39     3468.81     72.38 o 
 -16   1   5     1408.18     1550.47     50.76 o 
 -15   1   5      400.33      379.03     31.79 o 
 -14   1   5        1.62       -7.22     17.87 o 
 -13   1   5     6597.56     6723.21    110.77 o 
 -12   1   5      133.95      143.64     19.91 o 
 -11   1   5     5601.05     6195.63    151.94 o 
 -10   1   5      146.78      267.75     17.94 o 
  -9   1   5     3874.08     3639.23     56.89 o 
  -8   1   5      384.91      543.86     16.76 o 
  -7   1   5     7211.26     7586.32     54.84 o 
  -6   1   5       72.23       87.81      9.23 o 
  -5   1   5    18103.17    18631.40    151.74 o 
  -4   1   5       10.39       95.80     20.32 o 
  -3   1   5     1294.51     1242.23     13.54 o 
  -2   1   5     2537.54     2595.05     26.46 o 
  -1   1   5    20034.95    20330.59    143.90 o 
   0   1   5      904.43     1132.51     50.27 o 
   1   1   5      211.82      363.37      6.77 o 
   2   1   5     2394.67     2457.96     54.46 o 
   3   1   5    31373.51    30363.01    585.33 o 
   4   1   5     1288.76     1238.77     48.86 o 
   5   1   5    15085.67    15680.55    527.19 o 
   6   1   5      163.90      222.36     24.19 o 
   7   1   5     4277.84     4046.61    111.63 o 
   8   1   5      390.23      474.09     24.51 o 
   9   1   5     2067.85     2316.77    113.26 o 
  10   1   5      518.11      566.97     34.91 o 
  11   1   5    13333.80    13137.83    629.71 o 
  12   1   5      110.91      131.04     24.91 o 
  13   1   5     1158.94     1174.17     52.39 o 
  14   1   5      835.30      846.16     44.87 o 
  15   1   5     6761.19     6778.39    444.20 o 
  16   1   5      480.52      549.00     74.40 o 
  17   1   5      398.41      508.67     39.07 o 
  18   1   5        7.74       20.34     26.10 o 
  19   1   5     4439.76     4457.37    213.78 o 
 -22   2   5     2086.27     2119.85     84.19 o 
 -21   2   5      873.87      842.84     58.36 o 
 -20   2   5       11.37       10.86     27.99 o 
 -19   2   5     1758.12     1791.87     57.71 o 
 -18   2   5      131.99      170.91     36.89 o 
 -17   2   5       48.22       72.87     25.71 o 
 -16   2   5     1986.24     1983.75    102.76 o 
 -15   2   5     2495.10     2497.25     89.57 o 
 -14   2   5     1029.79     1014.08     42.58 o 
 -13   2   5     3077.27     3146.14     54.39 o 
 -12   2   5     1541.98     1684.12     35.67 o 
 -11   2   5     3903.01     3849.76     58.99 o 
 -10   2   5      886.93      907.39     24.83 o 
  -9   2   5     2421.01     2574.12     41.81 o 
  -8   2   5      129.57      200.52     18.26 o 
  -7   2   5      627.26      453.19     23.04 o 
  -6   2   5     7496.77     7173.90     93.61 o 
  -5   2   5     6256.65     6724.35     57.23 o 
  -4   2   5     1221.80     1202.22     19.50 o 
  -3   2   5    10176.53    10130.13     73.21 o 
  -2   2   5     2833.71     2738.20     22.51 o 
  -1   2   5     1869.92     1897.95     34.88 o 
   0   2   5     2920.28     3080.79     32.53 o 
   1   2   5    20044.89    20144.56    168.31 o 
   2   2   5      295.43      530.39      9.98 o 
   3   2   5      588.59      662.76     23.34 o 
   4   2   5     7638.60     8012.93    186.90 o 
   5   2   5     9431.55     9052.72    250.93 o 
   6   2   5     2685.02     2503.69    109.28 o 
   7   2   5     2839.72     2969.28     99.06 o 
   8   2   5      525.85      511.99     28.53 o 
   9   2   5     6444.05     6131.87    253.01 o 
  10   2   5      498.79      516.80     40.05 o 
  11   2   5     6380.96     6317.90    293.98 o 
  12   2   5     3972.83     4006.33    125.90 o 
  13   2   5     9674.75     9657.07    403.79 o 
  14   2   5     2010.78     2019.63    124.14 o 
  15   2   5       45.62       76.35     32.33 o 
  16   2   5      702.05      716.65     52.30 o 
  17   2   5     6534.14     6776.37    304.51 o 
  18   2   5        5.74       37.38     27.48 o 
  19   2   5      958.73     1038.84     85.59 o 
 -22   3   5       30.38       14.19     34.10 o 
 -21   3   5     2067.65     2160.15     78.42 o 
 -20   3   5     3411.82     3275.14    110.34 o 
 -19   3   5      223.53      236.41     36.22 o 
 -18   3   5     1201.06     1183.77    184.14 o 
 -17   3   5     4953.06     4764.14    126.90 o 
 -16   3   5     6251.09     5985.49    144.68 o 
 -15   3   5       12.93      121.80     28.84 o 
 -14   3   5      262.59      259.19     32.03 o 
 -13   3   5     4099.65     4174.77     66.55 o 
 -12   3   5     1340.00     1321.57     39.82 o 
 -11   3   5     1776.98     1870.01     32.78 o 
 -10   3   5      248.86      210.38     13.46 o 
  -9   3   5    12473.25    12335.84     96.13 o 
  -8   3   5     4908.58     4671.83     85.02 o 
  -7   3   5      233.29      245.92     20.85 o 
  -6   3   5       92.08      115.10     39.68 o 
  -5   3   5     5475.11     5604.27     39.80 o 
  -4   3   5     9306.42     9461.81    122.20 o 
  -3   3   5      158.38      245.34     11.85 o 
  -2   3   5     6028.77     6131.52     64.08 o 
  -1   3   5    11231.92    11627.59     79.27 o 
   0   3   5    10709.45    10906.54     86.79 o 
   1   3   5      836.02      901.04     20.64 o 
   2   3   5     1648.80     1487.12     27.57 o 
   3   3   5    14495.29    14963.17    232.47 o 
   4   3   5     2724.98     2528.44     69.38 o 
   5   3   5       20.69       70.86     13.97 o 
   6   3   5     3370.13     3303.06     74.31 o 
   7   3   5     1614.93     1694.43     44.23 o 
   8   3   5     1991.93     1825.55     31.17 o 
   9   3   5       16.74       76.55     12.84 o 
  10   3   5      106.17      112.75     15.13 o 
  11   3   5     7973.71     7678.74    255.76 o 
  12   3   5      664.85      642.44     38.38 o 
  13   3   5      107.00      129.46     23.67 o 
  14   3   5     3205.48     3060.50    134.75 o 
  15   3   5     7779.14     7841.53    413.45 o 
  16   3   5     2044.40     2001.14     70.56 o 
  17   3   5      258.98      241.17     35.92 o 
  18   3   5     1178.29     1243.69     70.59 o 
 -21   4   5       82.68      171.15     40.99 o 
 -20   4   5      136.42      102.70     38.47 o 
 -19   4   5     2350.49     2312.09    105.04 o 
 -18   4   5     4708.72     4487.19    200.44 o 
 -17   4   5     1000.20      942.36     38.17 o 
 -16   4   5      494.01      490.60     28.25 o 
 -15   4   5     2090.09     2047.33     43.02 o 
 -14   4   5     2787.64     2712.75     43.81 o 
 -13   4   5      648.65      695.03     21.71 o 
 -12   4   5      455.28      535.53     24.19 o 
 -11   4   5     7170.42     7211.62     62.79 o 
 -10   4   5     1035.50     1311.88    277.32 o 
  -9   4   5        4.54       57.62     18.20 o 
  -8   4   5      641.91      755.17    162.29 o 
  -7   4   5     8499.12     8386.55     82.41 o 
  -6   4   5      946.34      955.50     35.99 o 
  -5   4   5      154.63      189.32     18.27 o 
  -4   4   5     2977.17     2950.23     39.09 o 
  -3   4   5     4649.26     4568.08     39.18 o 
  -2   4   5     2326.64     2383.28     24.79 o 
  -1   4   5      285.49      358.87     13.34 o 
   0   4   5     3571.29     3742.31     38.97 o 
   1   4   5     9929.38     9774.71     86.08 o 
   2   4   5    12643.22    13022.00     98.71 o 
   3   4   5      949.08     1014.00     44.03 o 
   4   4   5     5428.31     5309.86     73.86 o 
   5   4   5    11453.49    11406.19    119.56 o 
   6   4   5     2079.90     2051.59     39.57 o 
   7   4   5       16.99       42.39     21.06 o 
   8   4   5       59.92       90.64     21.14 o 
   9   4   5     3830.80     3646.59    106.89 o 
  10   4   5       27.73       40.12     17.75 o 
  11   4   5      124.67      120.33     23.44 o 
  12   4   5     1749.27     1820.20     91.49 o 
  13   4   5     5948.87     5822.89    156.19 o 
  14   4   5     3217.13     3119.77     71.85 o 
  15   4   5      134.73      209.60     25.23 o 
  16   4   5     1171.50     1144.68     42.96 o 
  17   4   5     3094.09     2954.07    117.72 o 
 -19   5   5       53.34       59.77     52.77 o 
 -18   5   5     2245.93     2194.58     76.24 o 
 -17   5   5      809.60      879.70     53.54 o 
 -16   5   5     6224.10     6385.92    168.53 o 
 -15   5   5      101.23      165.87     33.78 o 
 -14   5   5      700.93      723.91     74.35 o 
 -13   5   5     2073.12     2104.08     61.07 o 
 -12   5   5     4673.51     5089.58    367.27 o 
 -11   5   5       51.13       82.20     24.26 o 
 -10   5   5     2593.47     2465.11     94.90 o 
  -9   5   5     2576.26     2581.69     49.37 o 
  -8   5   5     9322.35     8965.93     99.05 o 
  -7   5   5      290.08      425.83     75.52 o 
  -6   5   5     2671.44     2615.52     31.69 o 
  -5   5   5     1873.86     1812.19     41.29 o 
  -4   5   5     6023.30     5799.22     66.02 o 
  -3   5   5      191.83      223.39     18.73 o 
  -2   5   5     1429.98     1416.95     29.84 o 
  -1   5   5     8279.00     8301.77     81.80 o 
   0   5   5    10744.08    10434.19    108.50 o 
   1   5   5      454.13      592.35     43.47 o 
   2   5   5     4661.99     4522.44     63.63 o 
   3   5   5     5842.67     5744.25     54.98 o 
   4   5   5     4867.44     4725.73     66.43 o 
   5   5   5        2.32       33.59     12.19 o 
   6   5   5     5493.36     5386.83     79.94 o 
   7   5   5     5928.43     5809.61    108.08 o 
   8   5   5     3939.08     3837.24     73.65 o 
   9   5   5      184.92      266.74     19.54 o 
  10   5   5     1762.47     1791.42     72.53 o 
  11   5   5     2323.30     2432.32    105.39 o 
  12   5   5     2948.85     2917.33    124.88 o 
  13   5   5       38.10       29.16     27.25 o 
  14   5   5     1058.61     1072.56     54.26 o 
  15   5   5     5463.66     5266.74    209.92 o 
 -17   6   5        5.89       19.19     35.92 o 
 -16   6   5     1121.15     1239.96     72.15 o 
 -15   6   5     4071.16     4316.26    129.52 o 
 -14   6   5     2274.47     2499.43     61.02 o 
 -13   6   5     1651.53     1640.71     53.22 o 
 -12   6   5     1302.54     1296.71     54.84 o 
 -11   6   5     1272.48     1323.71     49.30 o 
 -10   6   5     8381.05     8346.92    102.36 o 
  -9   6   5     1205.08     1280.80     49.26 o 
  -8   6   5     1850.13     1880.68     62.37 o 
  -7   6   5     4104.80     4253.96     68.98 o 
  -6   6   5     8325.34     8569.72    104.50 o 
  -5   6   5      604.30      618.76     24.75 o 
  -4   6   5     1594.74     1628.90     38.93 o 
  -3   6   5     2828.99     2881.35     41.03 o 
  -2   6   5     3579.15     3536.44     44.64 o 
  -1   6   5      333.91      381.70     49.44 o 
   0   6   5     5535.27     5631.99     92.55 o 
   1   6   5     6925.61     7027.84     85.55 o 
   2   6   5     7037.35     7166.77     70.23 o 
   3   6   5      133.92      153.89     15.74 o 
   4   6   5     1466.53     1422.34     29.95 o 
   5   6   5      996.09     1012.74     28.72 o 
   6   6   5     2443.86     2460.49     49.82 o 
   7   6   5      525.34      584.28     51.76 o 
   8   6   5     3834.62     3786.88     52.81 o 
   9   6   5     2752.99     2823.09     67.68 o 
  10   6   5     2431.21     2434.78     56.50 o 
  11   6   5     2096.04     2083.47     56.76 o 
  12   6   5     3238.21     3231.01     80.36 o 
  13   6   5     2385.89     2534.19     73.54 o 
 -14   7   5      653.68      762.90     46.15 o 
 -13   7   5     4129.93     4124.12     94.22 o 
 -12   7   5     2930.42     3029.63     71.80 o 
 -11   7   5     1217.98     1323.39     48.67 o 
 -10   7   5      720.75      736.61     41.57 o 
  -9   7   5     1471.16     1734.15    259.57 o 
  -8   7   5     4670.94     4726.65     86.48 o 
  -7   7   5      520.49     1012.12    197.51 o 
  -6   7   5     3011.30     2993.03     50.48 o 
  -5   7   5     2574.16     2539.78     63.38 o 
  -4   7   5     4570.30     4500.45     74.65 o 
  -3   7   5     1583.45     1509.38    106.49 o 
  -2   7   5     1990.96     2001.87     43.78 o 
  -1   7   5     3383.87     3596.96     73.89 o 
   0   7   5     4058.06     4094.25     87.20 o 
   1   7   5      580.87      618.42     31.87 o 
   2   7   5     1561.06     1570.39     40.78 o 
   3   7   5      984.37     1024.25     27.28 o 
   4   7   5     2812.92     2874.73     44.91 o 
   5   7   5      888.84      883.63     31.23 o 
   6   7   5     2425.68     2526.42     46.62 o 
   7   7   5     3015.58     2965.88     75.30 o 
   8   7   5     2005.89     2017.97     48.55 o 
   9   7   5     1427.36     1463.99     40.99 o 
  10   7   5     3023.28     2865.50     70.81 o 
  11   7   5     1572.34     1573.66     44.79 o 
 -10   8   5     4247.71     4342.20    117.71 o 
  -9   8   5     1906.60     1999.48     69.16 o 
  -8   8   5     2229.14     2366.74     67.37 o 
  -7   8   5     1251.67     1321.67     59.58 o 
  -6   8   5     4110.67     4253.66     92.26 o 
  -5   8   5     1388.32     2312.18    358.78 o 
  -4   8   5     1034.48     1069.99     54.00 o 
  -3   8   5     2101.77     2127.22     57.61 o 
  -2   8   5     1798.15     1904.58     52.92 o 
  -1   8   5     4400.58     4149.08     86.48 o 
   0   8   5     2715.32     2686.22     60.59 o 
   1   8   5     2412.29     2561.23     76.64 o 
   2   8   5     3810.66     3702.01     69.16 o 
   3   8   5      609.74      667.57     38.08 o 
   4   8   5     2791.29     2666.43     58.34 o 
   5   8   5     2536.85     2524.27     85.41 o 
   6   8   5     1775.22     1796.47     48.77 o 
   7   8   5     2537.06     2315.03     95.01 o 
 -22   0   6    21679.98    21958.08   1178.25 o 
 -20   0   6    13356.20    12994.82    620.79 o 
 -18   0   6    34776.66    34822.96   1590.14 o 
 -16   0   6    19846.08    19685.22   1041.76 o 
 -14   0   6    32774.15    33156.13   1274.22 o 
 -12   0   6    26280.60    26182.32    822.14 o 
 -10   0   6    65380.00    64342.52   1044.67 o 
  -8   0   6    78125.42    79672.03   1050.68 o 
  -6   0   6    83582.26    82678.52   1083.34 o 
  -4   0   6    13834.46    12840.93    108.99 o 
  -2   0   6    73025.88    72338.98   3590.50 o 
   0   0   6    44028.35    43497.26   1912.00 o 
   2   0   6    59752.30    56306.81   2809.28 o 
   4   0   6    46259.89    45712.29   3187.64 o 
   6   0   6    60701.56    55666.59   3763.13 o 
   8   0   6    18056.42    18245.90   1277.71 o 
  10   0   6    27494.14    27533.94   2044.88 o 
  12   0   6    12170.61    12067.75    915.89 o 
  14   0   6    46831.04    45893.77   4680.09 o 
  16   0   6     2957.61     3045.40    230.91 o 
  18   0   6    17771.77    17671.42   1901.62 o 
 -23   1   6        1.47      -30.48     41.97 o 
 -22   1   6    11296.73    11063.52    295.93 o 
 -21   1   6       31.75      -11.14     33.13 o 
 -20   1   6    26499.69    25988.72    908.26 o 
 -19   1   6      318.11      308.92     38.59 o 
 -18   1   6    12694.79    12444.65    297.84 o 
 -17   1   6      403.40      455.39     34.47 o 
 -16   1   6    48084.71    46874.32   1339.57 o 
 -15   1   6       30.98       57.61     24.24 o 
 -14   1   6    13145.94    13153.21    337.40 o 
 -13   1   6      222.06      256.09     21.78 o 
 -12   1   6    72653.91    72033.85   1274.62 o 
 -11   1   6     2317.32     2370.96     39.62 o 
 -10   1   6    41399.95    42874.82    843.18 o 
  -9   1   6      793.26      732.61     14.71 o 
  -8   1   6   144922.59   144746.61   1789.92 o 
  -7   1   6     2645.31     3107.35     23.76 o 
  -6   1   6    44899.45    45896.69    581.73 o 
  -5   1   6     5571.35     6109.13     46.05 o 
  -4   1   6   105103.56   104949.70   1014.77 o 
  -3   1   6     3814.42     4177.58     37.39 o 
  -2   1   6     8738.70     8326.48     64.84 o 
  -1   1   6     2727.57     2553.60     32.15 o 
   0   1   6   127950.63   128494.27   2773.88 o 
   1   1   6      446.30      419.91     10.17 o 
   2   1   6    43480.38    43183.42   1205.70 o 
   3   1   6     2880.95     3239.09    121.87 o 
   4   1   6   121855.19   116972.76   3340.95 o 
   5   1   6        2.60       36.72     11.13 o 
   6   1   6    16463.02    16382.73    604.13 o 
   7   1   6      675.63      663.12     34.58 o 
   8   1   6    51319.52    50084.37   1946.01 o 
   9   1   6       64.01      114.44     21.01 o 
  10   1   6     5748.28     5855.98    210.22 o 
  11   1   6      119.19      121.07     20.26 o 
  12   1   6    71958.16    72320.84   3658.88 o 
  13   1   6       13.24        6.33     18.31 o 
  14   1   6    12917.20    13052.15    706.37 o 
  15   1   6      668.17      705.99     62.33 o 
  16   1   6    31243.95    31278.32   1721.96 o 
  17   1   6        2.64      -27.31     27.31 o 
  18   1   6     3983.27     3987.52    263.41 o 
  19   1   6      383.81      376.69     55.48 o 
 -23   2   6      619.36      512.70     53.79 o 
 -22   2   6    18749.36    18222.82    674.41 o 
 -21   2   6      119.92      109.51     37.33 o 
 -20   2   6    13371.93    13230.62    333.97 o 
 -19   2   6     1041.59     1063.78     61.63 o 
 -18   2   6    27530.61    27581.88    752.00 o 
 -17   2   6      678.15      710.21     45.99 o 
 -16   2   6    15664.71    15422.88    265.20 o 
 -15   2   6     1229.67     1278.52     81.90 o 
 -14   2   6    47196.73    46686.25    988.58 o 
 -13   2   6      320.84      338.68     24.38 o 
 -12   2   6    20618.19    20677.56    226.57 o 
 -11   2   6     1071.08      946.81     27.62 o 
 -10   2   6    86696.13    84935.69    932.72 o 
  -9   2   6    17425.68    17853.43    131.97 o 
  -8   2   6    46213.77    46696.99    490.27 o 
  -7   2   6       23.08       42.34     10.69 o 
  -6   2   6   100144.48    96656.34   1169.75 o 
  -5   2   6     4118.95     4332.36     40.14 o 
  -4   2   6    26167.70    26241.53    217.17 o 
  -3   2   6    25768.86    26175.26    205.07 o 
  -2   2   6    90452.96    92076.30   1072.71 o 
  -1   2   6    10098.11    11035.50    105.66 o 
   0   2   6    34428.66    36012.97    536.56 o 
   1   2   6    18436.39    19306.29    553.83 o 
   2   2   6    84827.88    84462.55   1710.00 o 
   3   2   6      132.16      103.54      6.65 o 
   4   2   6    21193.42    21307.38    442.33 o 
   5   2   6      471.07      474.60     23.70 o 
   6   2   6    71183.13    69450.36   2219.16 o 
   7   2   6     5254.84     5618.28    113.93 o 
   8   2   6    13225.73    13258.38    612.18 o 
   9   2   6     2697.12     2529.61    109.08 o 
  10   2   6    44558.93    44086.27   1915.58 o 
  11   2   6      218.71      301.98     68.52 o 
  12   2   6     7236.63     7174.39    310.07 o 
  13   2   6       50.41       82.54     23.19 o 
  14   2   6    29643.94    28950.94   1654.09 o 
  15   2   6     2450.96     2458.97    130.56 o 
  16   2   6     6331.86     6666.85    406.92 o 
  17   2   6     1231.42     1229.26    117.34 o 
  18   2   6    18864.66    18397.46   1083.92 o 
 -22   3   6     9040.47     8968.01    321.02 o 
 -21   3   6     1065.66     1149.14     64.60 o 
 -20   3   6    19105.65    19145.51    607.22 o 
 -19   3   6      522.56      559.30     51.80 o 
 -18   3   6    12144.68    12034.80    331.58 o 
 -17   3   6     4651.65     4445.00    147.71 o 
 -16   3   6    20030.19    20314.63    390.85 o 
 -15   3   6       72.81       78.37     23.43 o 
 -14   3   6    13605.15    13246.96    240.78 o 
 -13   3   6     4487.66     4316.25     42.32 o 
 -12   3   6    43464.87    42331.39    556.15 o 
 -11   3   6     3956.40     3836.72     76.75 o 
 -10   3   6    22090.18    22004.63    242.89 o 
  -9   3   6      910.36      784.00     38.02 o 
  -8   3   6    27643.95    26790.53    266.20 o 
  -7   3   6     2709.18     2728.13     36.79 o 
  -6   3   6    24850.38    24128.42    233.83 o 
  -5   3   6     2082.06     2048.67     15.60 o 
  -4   3   6    68478.03    66706.16    788.28 o 
  -3   3   6      293.62      341.52     30.03 o 
  -2   3   6    10811.99    10640.10     78.45 o 
  -1   3   6    18625.85    19518.33    156.53 o 
   0   3   6    66610.66    66591.45    681.78 o 
   1   3   6     5148.06     5131.98     47.49 o 
   2   3   6    25928.96    26633.82    345.37 o 
   3   3   6     2748.87     2951.40     47.75 o 
   4   3   6    35859.69    35244.97    719.64 o 
   5   3   6     5081.83     5274.49    120.26 o 
   6   3   6    32854.60    32701.32    919.02 o 
   7   3   6     2434.50     2278.15     82.48 o 
   8   3   6    26666.00    26483.91    619.63 o 
   9   3   6      823.22      869.90     57.29 o 
  10   3   6     3678.50     3618.17    121.68 o 
  11   3   6     1453.13     1350.57     54.42 o 
  12   3   6    23235.93    22604.65    916.49 o 
  13   3   6      412.66      435.89     27.69 o 
  14   3   6     3498.90     3447.25    155.82 o 
  15   3   6      348.59      432.63     58.74 o 
  16   3   6    16671.48    16390.37    655.78 o 
  17   3   6     1734.18     1725.11     86.81 o 
 -21   4   6     1064.72     1019.08    194.14 o 
 -20   4   6    10625.96    10720.31    492.05 o 
 -19   4   6      945.89      978.43     64.92 o 
 -18   4   6    16487.19    13373.75   4949.10 o 
 -17   4   6     4263.71     3881.72    200.32 o 
 -16   4   6     9359.05     9411.65    172.12 o 
 -15   4   6    11094.64    11071.90    106.57 o 
 -14   4   6    30967.50    30681.36    373.66 o 
 -13   4   6      823.12      893.20     62.32 o 
 -12   4   6    12582.37    12391.56    179.79 o 
 -11   4   6     2454.15     2467.23     55.30 o 
 -10   4   6    29529.57    28943.21    340.40 o 
  -9   4   6      219.60      230.85     25.49 o 
  -8   4   6    17713.50    17669.18    227.31 o 
  -7   4   6     2095.54     1948.64     31.95 o 
  -6   4   6    36608.94    35317.48    335.64 o 
  -5   4   6      855.79      959.28     20.67 o 
  -4   4   6    24432.62    24571.99    206.71 o 
  -3   4   6      760.73      797.65     18.85 o 
  -2   4   6    52987.84    53001.65    574.95 o 
  -1   4   6     2959.08     3137.21     57.60 o 
   0   4   6     9728.85    10119.03     94.41 o 
   1   4   6     3066.98     3266.47     68.28 o 
   2   4   6    35754.06    34924.34    294.98 o 
   3   4   6     9488.25     9684.38    115.90 o 
   4   4   6    13421.87    13516.43    114.49 o 
   5   4   6      476.85      490.71     27.12 o 
   6   4   6    29637.78    29596.58    594.80 o 
   7   4   6     5728.58     5733.82    125.54 o 
   8   4   6    10855.43    10665.00    264.90 o 
   9   4   6     7733.82     7720.38    203.49 o 
  10   4   6    30139.06    29592.41   1062.00 o 
  11   4   6     2275.19     2396.65     53.66 o 
  12   4   6     3534.27     3634.17     94.16 o 
  13   4   6     1334.22     1299.68     37.65 o 
  14   4   6    16228.63    16006.75    438.39 o 
  15   4   6     1787.45     1734.67     63.23 o 
  16   4   6     3708.86     3751.76     87.51 o 
 -19   5   6     1806.93     1823.41     79.12 o 
 -18   5   6    10135.85    10392.43    193.82 o 
 -17   5   6     4637.59     4665.96    106.75 o 
 -16   5   6    20416.35    20289.67    275.50 o 
 -15   5   6      701.17      683.77     44.82 o 
 -14   5   6     8029.18     7949.11    118.03 o 
 -13   5   6     2497.88     2506.97     62.47 o 
 -12   5   6    31178.78    30944.93    394.78 o 
 -11   5   6     3424.12     3693.73    140.98 o 
 -10   5   6    15503.59    15303.70    156.13 o 
  -9   5   6     3684.69     3547.84     61.59 o 
  -8   5   6    20623.82    20122.80    195.78 o 
  -7   5   6     6049.96     6038.95     83.14 o 
  -6   5   6     9280.03     9289.20    136.87 o 
  -5   5   6    11864.03    11472.40     97.43 o 
  -4   5   6    27584.17    27268.00    249.32 o 
  -3   5   6     6259.36     6326.33     64.95 o 
  -2   5   6    16773.66    16918.44    152.02 o 
  -1   5   6     8820.58     8617.91    100.54 o 
   0   5   6    37821.96    38572.01    438.51 o 
   1   5   6     2307.48     2417.20     44.21 o 
   2   5   6     6223.27     6382.15     89.56 o 
   3   5   6     4068.73     3783.92     89.99 o 
   4   5   6    33247.33    33622.68    324.46 o 
   5   5   6     5107.73     4991.94     58.31 o 
   6   5   6     7825.46     7687.69     84.90 o 
   7   5   6     6228.65     5789.33    122.07 o 
   8   5   6    24001.86    23922.42    425.37 o 
   9   5   6     3959.72     3771.84     53.86 o 
  10   5   6     5515.43     5495.24    159.63 o 
  11   5   6     2361.73     2208.62     57.59 o 
  12   5   6    16382.38    16177.83    479.97 o 
  13   5   6     2790.22     2888.13     94.53 o 
  14   5   6     4764.94     4927.46    145.00 o 
  15   5   6     2534.65     2532.24     88.66 o 
 -17   6   6     3537.77     3399.41    111.19 o 
 -16   6   6     6069.08     6176.50    117.26 o 
 -15   6   6     6389.42     6285.19    121.57 o 
 -14   6   6    12464.63    12399.20    170.67 o 
 -13   6   6     1189.65     1225.48     46.18 o 
 -12   6   6     8180.78     8180.80    119.68 o 
 -11   6   6     3405.03     3444.71     78.97 o 
 -10   6   6    12844.36    12588.67    147.13 o 
  -9   6   6     6974.31     6712.02     91.10 o 
  -8   6   6     4868.41     4852.33     77.52 o 
  -7   6   6     6100.91     6009.67    186.06 o 
  -6   6   6    13166.61    13349.54    344.90 o 
  -5   6   6     7987.28     7858.22     91.99 o 
  -4   6   6     6455.77     6438.81     73.61 o 
  -3   6   6    10442.95    10614.61    111.33 o 
  -2   6   6    16677.53    16772.29    219.33 o 
  -1   6   6     4949.51     4899.92     86.12 o 
   0   6   6     8205.57     8559.66     96.51 o 
   1   6   6     8309.80     8541.65     73.34 o 
   2   6   6    23468.80    23131.97    202.68 o 
   3   6   6     3994.96     4024.00     51.64 o 
   4   6   6     9199.18     9055.02     92.05 o 
   5   6   6     7355.26     7056.57     84.11 o 
   6   6   6    14310.86    13827.00    158.68 o 
   7   6   6     4735.15     4540.65     66.83 o 
   8   6   6     4367.43     4270.50     68.75 o 
   9   6   6     2448.01     2444.88     54.28 o 
  10   6   6     7066.82     6887.10    126.98 o 
  11   6   6     3200.81     3192.70     67.11 o 
  12   6   6     3956.51     3969.10     76.84 o 
  13   6   6     2832.33     2761.21     67.70 o 
 -14   7   6     4145.34     4264.91     89.20 o 
 -13   7   6     3711.30     3838.83     83.59 o 
 -12   7   6     5604.61     5549.61    120.83 o 
 -11   7   6     1658.90     1710.75     92.51 o 
 -10   7   6     6042.43     5984.55     99.38 o 
  -9   7   6     4035.06     4219.08     72.29 o 
  -8   7   6     8338.99     8323.46    106.69 o 
  -7   7   6     2101.56     3187.72    628.85 o 
  -6   7   6     3581.89     3614.31     53.51 o 
  -5   7   6     4181.24     4107.22     84.48 o 
  -4   7   6     9426.64     9314.20    120.26 o 
  -3   7   6     1162.51     1220.05     80.58 o 
  -2   7   6     6139.24     5944.94     94.87 o 
  -1   7   6     3142.14     3134.65     59.57 o 
   0   7   6     6394.93     6480.99    112.34 o 
   1   7   6     2777.47     2902.32     51.40 o 
   2   7   6     5054.81     5046.54     60.88 o 
   3   7   6     2307.38     2424.02     62.42 o 
   4   7   6     9948.59     9714.86     98.70 o 
   5   7   6     4914.13     4871.30     68.16 o 
   6   7   6     3862.71     3894.50    106.66 o 
   7   7   6     2777.85     2719.50     55.91 o 
   8   7   6     5959.84     5880.16     94.50 o 
   9   7   6     1872.05     1915.89     51.34 o 
  10   7   6     3167.53     3265.63    128.27 o 
 -10   8   6     4843.29     5002.16    189.88 o 
  -9   8   6     2813.22     2884.12    113.01 o 
  -8   8   6     3483.83     3449.95     83.40 o 
  -7   8   6     3209.46     3690.62    270.92 o 
  -6   8   6     5687.42     5567.56    136.09 o 
  -5   8   6     2099.70     3620.36    648.03 o 
  -4   8   6     2970.68     3161.69    121.49 o 
  -3   8   6     6041.32     6163.15     97.06 o 
  -2   8   6     4482.17     4505.35     93.23 o 
  -1   8   6     3136.79     3219.41    140.36 o 
   0   8   6     2826.09     2776.35     50.78 o 
   1   8   6     3111.06     3026.38     82.79 o 
   2   8   6     7453.85     7205.31    116.87 o 
   3   8   6     1692.36     1728.37     81.12 o 
   4   8   6     3128.58     2979.05     76.94 o 
   5   8   6     1448.13     1534.66     55.27 o 
   6   8   6     4182.99     4366.91    107.03 o 
 -23   0   7       70.85       79.22     66.89 o 
 -21   0   7     3181.69     3189.18    158.82 o 
 -19   0   7       18.73      119.79     41.52 o 
 -17   0   7    17555.44    16809.59    825.50 o 
 -15   0   7      700.90      738.26     45.03 o 
 -13   0   7     8257.37     8301.37    215.60 o 
 -11   0   7     8099.11     8308.32     90.58 o 
  -9   0   7    23320.02    23746.63    276.42 o 
  -7   0   7     1802.84     1758.85     23.13 o 
  -5   0   7    10441.96    11096.03     92.61 o 
  -3   0   7     1009.27      886.25     43.58 o 
  -1   0   7    11931.30    11683.01    123.31 o 
   1   0   7     1850.90     1622.79     52.83 o 
   3   0   7    57957.27    59154.98   3793.08 o 
   5   0   7     4106.22     4126.75    267.19 o 
   7   0   7     5205.36     5215.34    297.80 o 
   9   0   7      121.12      231.63     34.90 o 
  11   0   7    14854.79    14412.49   1326.72 o 
  13   0   7     9796.84     9908.48    873.07 o 
  15   0   7     8746.15     8696.52    901.36 o 
  17   0   7       28.61      111.63     42.97 o 
 -23   1   7      908.73      848.08     63.92 o 
 -22   1   7        3.78       25.62     29.78 o 
 -21   1   7     1908.96     1883.00     72.60 o 
 -20   1   7      307.31      331.52     38.12 o 
 -19   1   7     4867.93     4635.67    160.26 o 
 -18   1   7      133.51      148.28     32.66 o 
 -17   1   7     2585.20     2564.73     85.77 o 
 -16   1   7       31.01      131.94     50.58 o 
 -15   1   7     4591.78     4415.42     70.81 o 
 -14   1   7      630.03      585.40     39.67 o 
 -13   1   7      712.54      778.78     32.95 o 
 -12   1   7      531.46      493.65     24.13 o 
 -11   1   7     4417.49     4419.49     38.76 o 
 -10   1   7      203.32      251.40     11.21 o 
  -9   1   7     9253.90     9331.85     70.96 o 
  -8   1   7      403.97      502.88     11.78 o 
  -7   1   7    35269.01    36357.08    284.63 o 
  -6   1   7     2131.56     2390.45     18.81 o 
  -5   1   7    10390.79    10578.94     66.49 o 
  -4   1   7     3373.87     3750.40     29.79 o 
  -3   1   7    11022.23    10670.43     64.43 o 
  -2   1   7     1178.56     1244.60     14.83 o 
  -1   1   7    26752.71    27822.43    443.79 o 
   0   1   7        2.92       28.12     12.92 o 
   1   1   7    17358.44    17823.29    340.38 o 
   2   1   7      114.17      194.72     16.21 o 
   3   1   7     1124.99      918.03     24.07 o 
   4   1   7       19.34       35.96      7.52 o 
   5   1   7    24160.46    24481.90    747.15 o 
   6   1   7     1399.41     1489.20     71.05 o 
   7   1   7     3250.08     3188.08    149.00 o 
   8   1   7        6.64       29.97     12.21 o 
   9   1   7    10094.76     9949.56    364.99 o 
  10   1   7       97.01      111.03     17.89 o 
  11   1   7     8121.48     7686.02    407.12 o 
  12   1   7      492.01      514.79     52.23 o 
  13   1   7    13638.75    12849.05    704.31 o 
  14   1   7      133.16      155.46     27.70 o 
  15   1   7     3646.63     3532.42    222.85 o 
  16   1   7      109.42      117.91     33.44 o 
  17   1   7     6441.68     6608.35    378.05 o 
  18   1   7        6.02       -6.58     24.71 o 
 -23   2   7     1170.45     1225.31     78.51 o 
 -22   2   7      603.60      658.39     52.72 o 
 -21   2   7     1831.54     1828.36     74.53 o 
 -20   2   7      844.17      853.69     52.93 o 
 -19   2   7     1883.02     1851.34     87.83 o 
 -18   2   7        4.00       46.43     34.59 o 
 -17   2   7     3939.14     3894.18     77.49 o 
 -16   2   7     7708.43     7666.20    147.87 o 
 -15   2   7      123.15      168.31     37.48 o 
 -14   2   7      928.02     1022.05     49.94 o 
 -13   2   7     5471.04     5490.17     90.13 o 
 -12   2   7     1980.02     1955.36     24.36 o 
 -11   2   7     1034.13     1058.45     16.04 o 
 -10   2   7     1262.75     1397.00     35.39 o 
  -9   2   7     8610.61     8696.35     81.43 o 
  -8   2   7     4047.94     4271.94     47.94 o 
  -7   2   7     5254.50     4968.47     50.62 o 
  -6   2   7       97.79      130.12     10.09 o 
  -5   2   7    37102.61    37602.97    290.55 o 
  -4   2   7     6525.98     6770.72     63.47 o 
  -3   2   7     6230.88     6400.79     57.09 o 
  -2   2   7     7595.13     8415.12     96.27 o 
  -1   2   7    29373.75    29926.47    301.71 o 
   0   2   7     5292.10     5192.88     57.89 o 
   1   2   7     4183.82     4042.58    101.16 o 
   2   2   7      516.12      566.02     11.18 o 
   3   2   7    28243.79    28478.37    486.52 o 
   4   2   7     9006.35     9279.57    224.28 o 
   5   2   7     4094.35     4086.18    109.43 o 
   6   2   7     1426.12     1332.30     44.26 o 
   7   2   7     9296.92     9136.28    299.57 o 
   8   2   7     1246.14     1240.05     68.78 o 
   9   2   7     2475.72     2375.55    104.97 o 
  10   2   7     1273.97     1347.36    109.00 o 
  11   2   7    23397.21    22761.18   1141.17 o 
  12   2   7     1624.16     1649.33    108.14 o 
  13   2   7     4415.35     4283.33    196.91 o 
  14   2   7        8.81       36.63     22.83 o 
  15   2   7     6681.68     6936.14    426.99 o 
  16   2   7       59.67       80.42     32.10 o 
  17   2   7      920.13      947.84     50.94 o 
  18   2   7      484.28      597.71     97.86 o 
 -22   3   7     2301.72     2185.24     83.45 o 
 -21   3   7       44.01       57.63     35.45 o 
 -20   3   7        5.48      -10.47     26.56 o 
 -19   3   7     5754.94     5658.03    123.16 o 
 -18   3   7     1717.35     1708.10     74.29 o 
 -17   3   7      353.18      350.88     65.63 o 
 -16   3   7     1585.76     1541.74    115.37 o 
 -15   3   7     4586.94     4489.44     68.38 o 
 -14   3   7     4401.36     4352.72     63.32 o 
 -13   3   7     1893.60     1817.67     41.80 o 
 -12   3   7     3391.23     3582.04    135.97 o 
 -11   3   7     8145.35     8020.69     91.78 o 
 -10   3   7     3193.41     3219.09    140.53 o 
  -9   3   7      287.11      386.52     22.72 o 
  -8   3   7      205.61      308.56     17.98 o 
  -7   3   7     5167.11     5272.09     56.77 o 
  -6   3   7     5246.72     5261.35     54.04 o 
  -5   3   7     1750.24     1774.05     23.20 o 
  -4   3   7     5313.39     5047.82     47.52 o 
  -3   3   7    17973.70    17986.38    141.44 o 
  -2   3   7     1940.78     1922.39     21.41 o 
  -1   3   7      120.64      149.91     11.46 o 
   0   3   7     2981.00     3019.26     27.63 o 
   1   3   7     7587.89     7654.08     50.92 o 
   2   3   7     1889.79     2037.34     37.50 o 
   3   3   7     1639.13     1689.06     33.26 o 
   4   3   7     3496.97     3451.38     78.54 o 
   5   3   7     9289.79     9350.34    287.69 o 
   6   3   7     4860.37     4975.86    163.62 o 
   7   3   7     1237.30     1263.12     50.17 o 
   8   3   7     2092.88     2144.98     56.32 o 
   9   3   7     8567.93     8252.24    242.59 o 
  10   3   7      952.71      936.87     33.31 o 
  11   3   7      358.49      427.91     25.24 o 
  12   3   7     2005.77     1997.31     74.49 o 
  13   3   7     3041.40     3053.99    129.56 o 
  14   3   7      440.34      446.31     32.91 o 
  15   3   7       40.87       88.09     23.70 o 
  16   3   7      645.98      711.67     40.67 o 
  17   3   7     6760.08     6693.59    273.72 o 
 -21   4   7     3594.90     3558.24    108.99 o 
 -20   4   7     2948.05     3097.32    115.55 o 
 -19   4   7      448.67      462.23     51.28 o 
 -18   4   7     1190.90     1160.88     56.18 o 
 -17   4   7      923.35      979.55     58.08 o 
 -16   4   7     5048.13     5017.24     91.19 o 
 -15   4   7      250.47      258.31     36.41 o 
 -14   4   7     1355.00     1644.96    275.60 o 
 -13   4   7     9472.83     9021.37    140.53 o 
 -12   4   7     4481.46     4424.21     70.30 o 
 -11   4   7      893.54      986.54     39.09 o 
 -10   4   7     2152.67     2237.00     48.01 o 
  -9   4   7     4714.22     4494.65     80.98 o 
  -8   4   7     8836.71     8898.88     95.06 o 
  -7   4   7        5.50       24.76     15.46 o 
  -6   4   7       44.52       60.18     14.72 o 
  -5   4   7    10971.60    10938.07     84.66 o 
  -4   4   7     3910.38     4057.02     45.49 o 
  -3   4   7     1757.64     1854.88     26.58 o 
  -2   4   7      663.69      770.57     31.83 o 
  -1   4   7    10820.99    10984.13     94.93 o 
   0   4   7     7875.21     7797.93     62.20 o 
   1   4   7     2298.75     2380.40     35.46 o 
   2   4   7     1265.98     1260.12     16.70 o 
   3   4   7     4958.22     4997.33     76.60 o 
   4   4   7     4998.98     5066.69     92.41 o 
   5   4   7      215.19      238.62     11.84 o 
   6   4   7     2237.08     2287.98     31.55 o 
   7   4   7    10645.31    10614.05    387.27 o 
   8   4   7     2981.89     2973.70    122.47 o 
   9   4   7      204.67      283.49     27.98 o 
  10   4   7     1387.18     1439.13     73.33 o 
  11   4   7     7173.02     7067.13    207.41 o 
  12   4   7     2029.98     2027.91     66.73 o 
  13   4   7       85.95       84.04     23.24 o 
  14   4   7      242.72      250.89     26.76 o 
  15   4   7     6023.63     5990.54    173.99 o 
  16   4   7     1680.65     1654.43     88.10 o 
 -19   5   7     2353.43     2543.88     93.35 o 
 -18   5   7     1676.32     1860.16     89.98 o 
 -17   5   7      620.93      627.97     48.41 o 
 -16   5   7     2162.55     1972.34     70.11 o 
 -15   5   7     3719.08     3717.42     85.55 o 
 -14   5   7     6339.27     6177.58    128.22 o 
 -13   5   7      204.46      243.42     32.12 o 
 -12   5   7     2232.60     2140.87     65.82 o 
 -11   5   7     4055.65     3891.09     71.32 o 
 -10   5   7     6682.28     6493.55     85.63 o 
  -9   5   7       82.88      112.20     20.12 o 
  -8   5   7     2944.28     2876.20     67.60 o 
  -7   5   7     7078.17     7087.61     77.34 o 
  -6   5   7     6738.14     6431.06    182.37 o 
  -5   5   7      149.15      220.35     20.51 o 
  -4   5   7     3035.49     3006.06     35.11 o 
  -3   5   7    12559.51    12583.29    110.00 o 
  -2   5   7     4719.51     2718.92   1418.62 o 
  -1   5   7      749.24      832.67     87.43 o 
   0   5   7     1755.84     1835.60     40.81 o 
   1   5   7    12806.59    12897.97    104.13 o 
   2   5   7    10955.02    10545.38     86.39 o 
   3   5   7      307.52      424.47     46.16 o 
   4   5   7     6100.77     6018.92     87.77 o 
   5   5   7     8229.82     8235.65     77.84 o 
   6   5   7     3719.08     3666.33     80.21 o 
   7   5   7       80.46      110.46     16.55 o 
   8   5   7     3545.64     3589.41     53.56 o 
   9   5   7    11818.69    11469.93    279.99 o 
  10   5   7     2180.52     2163.58     86.14 o 
  11   5   7     1093.81     1185.81     82.07 o 
  12   5   7      997.06     1106.80     72.36 o 
  13   5   7     5831.94     5944.36    184.26 o 
  14   5   7     2002.44     1994.99     78.64 o 
 -17   6   7     5038.79     5029.64    109.52 o 
 -16   6   7     4340.57     4372.11    119.38 o 
 -15   6   7       12.32       40.99     26.10 o 
 -14   6   7      811.83      895.75     46.28 o 
 -13   6   7     4557.32     4516.56     88.90 o 
 -12   6   7     5873.58     5842.41     86.57 o 
 -11   6   7      140.44      169.37     30.82 o 
 -10   6   7     2129.63     2137.91     63.22 o 
  -9   6   7     2643.19     2722.60     62.44 o 
  -8   6   7     8972.39     8882.39    107.42 o 
  -7   6   7      653.28      657.74     40.76 o 
  -6   6   7     4333.55     4213.23     48.38 o 
  -5   6   7     5325.49     5326.41    109.64 o 
  -4   6   7     6015.98     6050.27     71.94 o 
  -3   6   7      215.51      283.42     19.34 o 
  -2   6   7     2799.47     2903.40     76.68 o 
  -1   6   7     8760.17     8826.58    102.29 o 
   0   6   7     6084.46     6270.19     72.68 o 
   1   6   7       38.56       64.55     13.25 o 
   2   6   7     2989.67     2988.73     42.18 o 
   3   6   7     4351.05     4422.99     55.21 o 
   4   6   7     6431.63     6443.95    105.47 o 
   5   6   7        9.55       43.37     17.98 o 
   6   6   7     5794.04     5650.68     65.67 o 
   7   6   7     7541.29     7467.32     82.65 o 
   8   6   7     4608.00     4561.70     82.42 o 
   9   6   7        0.47       35.78     18.78 o 
  10   6   7     2078.69     2110.86     43.23 o 
  11   6   7     2419.10     2412.81     54.06 o 
  12   6   7     2653.36     2836.99    123.17 o 
 -14   7   7     3251.64     3340.70     93.81 o 
 -13   7   7       83.52      100.85     36.21 o 
 -12   7   7      502.45      745.39    210.77 o 
 -11   7   7     3130.82     3229.64     85.32 o 
 -10   7   7     5340.84     5232.73     89.98 o 
  -9   7   7      382.36      506.33    138.97 o 
  -8   7   7     2265.01     2364.43     53.46 o 
  -7   7   7     6727.80     6864.19    129.75 o 
  -6   7   7     5964.85     6871.35    606.82 o 
  -5   7   7      711.29      696.08     27.39 o 
  -4   7   7      748.25      805.67     41.44 o 
  -3   7   7     4472.80     4371.79    177.46 o 
  -2   7   7     4446.76     4577.72     83.42 o 
  -1   7   7      151.29      184.23     27.64 o 
   0   7   7     2992.68     2978.04     47.22 o 
   1   7   7     3103.04     3032.99     46.96 o 
   2   7   7     4103.35     4051.96     54.06 o 
   3   7   7        8.84       46.23     18.47 o 
   4   7   7     1084.46     1214.42     35.23 o 
   5   7   7     3914.02     3787.24     74.01 o 
   6   7   7     4234.74     4253.97     77.08 o 
   7   7   7      712.69      701.60     37.46 o 
   8   7   7     2710.54     2707.34    111.51 o 
   9   7   7     4057.88     4019.34    144.04 o 
 -10   8   7     1393.97     1417.03     65.66 o 
  -9   8   7     3206.83     3320.27     97.58 o 
  -8   8   7     4308.63     4269.95    144.14 o 
  -7   8   7      920.11     1870.48    347.33 o 
  -6   8   7     1682.52     1784.16     91.34 o 
  -5   8   7     4664.67     4933.53    230.15 o 
  -4   8   7     8014.87     8264.01    235.31 o 
  -3   8   7      650.11      649.45    223.76 o 
  -2   8   7     1153.91     1249.18     44.66 o 
  -1   8   7     2648.23     2668.46     75.53 o 
   0   8   7     4476.13     4527.13    101.11 o 
   1   8   7      135.73      146.60     33.16 o 
   2   8   7     1758.98     1806.57     53.45 o 
   3   8   7     3509.94     3809.21    119.00 o 
   4   8   7     3480.34     3569.09     85.93 o 
   5   8   7      625.27      591.85     61.41 o 
 -22   0   8    14146.72    14079.14    606.24 o 
 -20   0   8    15637.93    15470.31    601.71 o 
 -18   0   8    16469.84    16898.34    649.40 o 
 -16   0   8    28187.71    28668.55   1127.82 o 
 -14   0   8    12557.03    12345.52    233.48 o 
 -12   0   8    27164.88    27697.14    325.82 o 
 -10   0   8    35198.07    35140.28    397.30 o 
  -8   0   8    49739.87    50282.21    593.81 o 
  -6   0   8    21394.43    20194.92    190.59 o 
  -4   0   8   231863.72   226569.19   6007.00 o 
  -2   0   8    35874.35    34136.20    446.80 o 
   0   0   8    83858.47    83484.84   3903.35 o 
   2   0   8    65912.37    65163.99   4589.11 o 
   4   0   8    25575.92    23501.80   1362.87 o 
   6   0   8    17306.43    16408.29   1106.24 o 
   8   0   8    46782.92    46463.94   3950.52 o 
  10   0   8    14594.49    13946.68   1220.55 o 
  12   0   8    44536.37    43170.70   4758.82 o 
  14   0   8     9273.18     8774.35    835.24 o 
  16   0   8    19961.94    19477.70   1772.84 o 
 -23   1   8       96.96       64.62     37.62 o 
 -22   1   8    15502.57    14820.74    378.07 o 
 -21   1   8       38.78       36.03     29.54 o 
 -20   1   8    10562.81    10416.56    229.19 o 
 -19   1   8       40.00       10.94     29.16 o 
 -18   1   8    40452.36    39307.62   1053.66 o 
 -17   1   8      252.98      255.57     29.82 o 
 -16   1   8    33765.24    33476.34    869.30 o 
 -15   1   8      462.91      406.53     26.44 o 
 -14   1   8    36878.36    36447.10    331.57 o 
 -13   1   8      344.32      396.05     22.07 o 
 -12   1   8    31166.55    31392.43    266.33 o 
 -11   1   8      294.13      305.15     12.87 o 
 -10   1   8    48325.15    47678.06    408.61 o 
  -9   1   8       36.52       64.81      8.52 o 
  -8   1   8    58014.27    58666.45    516.68 o 
  -7   1   8      540.54      561.40     10.21 o 
  -6   1   8    71461.30    69803.66    626.86 o 
  -5   1   8     3421.27     3988.23     44.03 o 
  -4   1   8    40466.40    39025.10    312.33 o 
  -3   1   8     2975.46     3223.35     27.07 o 
  -2   1   8   147591.97   152042.94   1800.93 o 
  -1   1   8     1228.39     1120.00     23.19 o 
   0   1   8    53890.47    54157.40    637.10 o 
   1   1   8     4078.94     4428.14    103.52 o 
   2   1   8    37472.94    35023.27    787.40 o 
   3   1   8      743.01      830.99     31.54 o 
   4   1   8    27969.85    27108.64    918.39 o 
   5   1   8     3804.03     4112.59    190.06 o 
   6   1   8    50963.11    49013.86   2047.94 o 
   7   1   8     3461.57     3429.96    141.92 o 
   8   1   8    21657.54    20982.91    960.66 o 
   9   1   8      911.40      935.37     64.55 o 
  10   1   8    32998.73    31801.13   1682.31 o 
  11   1   8      762.71      750.89     45.64 o 
  12   1   8    16795.05    16195.60    743.59 o 
  13   1   8      630.12      672.35     45.44 o 
  14   1   8    25069.51    24589.55   1487.55 o 
  15   1   8      230.75      201.44     33.42 o 
  16   1   8     7550.26     7349.39    470.70 o 
  17   1   8      517.61      523.35     68.05 o 
 -23   2   8       35.02      -35.08     35.08 o 
 -22   2   8     9797.82     9953.07    379.91 o 
 -21   2   8      541.86      532.27     46.98 o 
 -20   2   8    21588.24    21260.74    571.40 o 
 -19   2   8      185.30      231.82     34.20 o 
 -18   2   8    13657.59    13417.02    276.72 o 
 -17   2   8     5961.66     5718.16    117.99 o 
 -16   2   8    46784.29    45003.88    611.51 o 
 -15   2   8       58.16       78.36     15.85 o 
 -14   2   8    35343.54    34905.51    364.55 o 
 -13   2   8     1024.16      951.97     31.30 o 
 -12   2   8    60407.16    60073.69    563.62 o 
 -11   2   8     2745.36     2876.41     50.80 o 
 -10   2   8    36431.33    36896.52    376.68 o 
  -9   2   8     7449.19     7538.32     81.26 o 
  -8   2   8    37714.21    36862.91    381.12 o 
  -7   2   8       75.92       53.60     15.01 o 
  -6   2   8    29635.80    29403.65    216.72 o 
  -5   2   8     1218.76     1159.35     22.47 o 
  -4   2   8    93802.01    95613.25   1498.74 o 
  -3   2   8      961.71     1160.36     64.24 o 
  -2   2   8    41701.33    42283.41    506.95 o 
  -1   2   8     4289.29     4293.58     48.48 o 
   0   2   8    90611.47    91172.44   1396.09 o 
   1   2   8      108.30      243.38     69.23 o 
   2   2   8    33606.35    34128.30    844.09 o 
   3   2   8     5565.59     5788.78    117.90 o 
   4   2   8    45285.04    45429.22    885.61 o 
   5   2   8      433.02      489.54     28.66 o 
   6   2   8    15374.20    15187.54    420.18 o 
   7   2   8     3444.68     3275.84    120.11 o 
   8   2   8    38175.26    37440.03   1576.16 o 
   9   2   8      279.69      282.51     24.52 o 
  10   2   8    13629.12    13578.53    649.38 o 
  11   2   8       36.25       55.37     17.12 o 
  12   2   8    30276.41    29771.16   1399.48 o 
  13   2   8      163.19      146.69     24.90 o 
  14   2   8    17107.14    16723.65    793.59 o 
  15   2   8       23.98       36.43     37.98 o 
  16   2   8    18435.56    18248.11    981.29 o 
  17   2   8      436.27      396.77     63.02 o 
 -22   3   8    11126.30    11103.03    236.35 o 
 -21   3   8        5.99      -21.90     30.14 o 
 -20   3   8    11380.81    11253.86    156.58 o 
 -19   3   8     1090.53     1142.62     46.68 o 
 -18   3   8    16901.43    16808.56    197.29 o 
 -17   3   8     1825.26     1912.06     65.96 o 
 -16   3   8    23759.33    23419.60    224.32 o 
 -15   3   8     4552.36     4416.42     87.11 o 
 -14   3   8    20323.49    20087.13    255.20 o 
 -13   3   8     1745.67     1767.34     43.45 o 
 -12   3   8    17840.11    17363.56    204.33 o 
 -11   3   8     2325.68     2269.45     68.71 o 
 -10   3   8    27871.31    27587.56    293.76 o 
  -9   3   8     8134.56     7856.89     87.40 o 
  -8   3   8    24869.06    24870.82    244.97 o 
  -7   3   8     6351.58     6276.95     67.32 o 
  -6   3   8    56604.41    56536.86    513.70 o 
  -5   3   8      129.43      139.39     11.68 o 
  -4   3   8    28055.65    27770.27    237.06 o 
  -3   3   8      772.22      859.59     68.34 o 
  -2   3   8    47980.83    47923.07    571.04 o 
  -1   3   8     2517.79     2469.26     58.28 o 
   0   3   8    48571.04    49680.96    562.95 o 
   1   3   8     3640.64     3623.78    123.56 o 
   2   3   8    32249.07    32935.36    734.87 o 
   3   3   8     5285.51     5538.14     99.93 o 
   4   3   8    18152.34    18165.12    323.83 o 
   5   3   8     5462.65     5588.77    142.41 o 
   6   3   8    29593.55    30266.37    650.85 o 
   7   3   8     1120.94     1093.44     53.32 o 
   8   3   8    18970.48    18741.90    565.01 o 
   9   3   8      274.05      315.02     19.79 o 
  10   3   8    26031.49    25299.13    806.80 o 
  11   3   8     2482.46     2412.55    130.54 o 
  12   3   8     9467.99     9252.15    365.07 o 
  13   3   8      261.86      308.94     25.09 o 
  14   3   8    17169.91    16777.77    553.80 o 
  15   3   8     1092.47     1172.69     93.65 o 
  16   3   8    11695.24    11495.92    464.40 o 
 -21   4   8     2145.76     2134.76     85.60 o 
 -20   4   8    11795.63    11769.28    303.85 o 
 -19   4   8      136.57      114.54     43.20 o 
 -18   4   8     8563.70     8348.68    165.96 o 
 -17   4   8      892.21     1027.03     78.00 o 
 -16   4   8    22985.62    22654.01    298.09 o 
 -15   4   8       39.82       58.94     26.11 o 
 -14   4   8    21535.48    21108.95    259.56 o 
 -13   4   8     2092.73     2011.87     54.74 o 
 -12   4   8    19187.42    18812.10    220.24 o 
 -11   4   8     1754.39     1653.37     58.06 o 
 -10   4   8    24151.00    23907.61    256.46 o 
  -9   4   8     5980.94     6039.76     77.36 o 
  -8   4   8    27888.94    27555.01    263.35 o 
  -7   4   8      197.18      190.51     18.75 o 
  -6   4   8    21173.01    20861.59    188.61 o 
  -5   4   8      225.69      270.90     17.02 o 
  -4   4   8    34443.00    34184.75    313.83 o 
  -3   4   8       18.40       44.84     12.40 o 
  -2   4   8    18258.26    18046.11    178.54 o 
  -1   4   8      331.08      357.82     19.41 o 
   0   4   8    31970.71    32028.59    259.64 o 
   1   4   8     3039.88     3087.73     67.43 o 
   2   4   8    21907.13    21659.38    216.68 o 
   3   4   8     1402.22     1503.86     70.14 o 
   4   4   8    27959.76    28391.61    255.41 o 
   5   4   8     5602.09     5640.34     51.11 o 
   6   4   8    21682.48    21772.85    257.67 o 
   7   4   8     4243.87     4247.59    110.59 o 
   8   4   8    25262.19    24976.72    663.81 o 
   9   4   8     2249.19     2256.08    138.17 o 
  10   4   8     7253.97     7392.73    252.03 o 
  11   4   8     1846.92     2021.96     54.01 o 
  12   4   8    16640.52    16817.39    490.92 o 
  13   4   8     1008.73     1049.90     48.42 o 
  14   4   8     9879.23     9812.71    369.75 o 
  15   4   8      222.29      234.54     30.29 o 
 -19   5   8     2360.17     2416.96     89.48 o 
 -18   5   8    13466.77    13750.35    200.55 o 
 -17   5   8      697.08      739.34     53.32 o 
 -16   5   8     8201.71     8097.18    128.37 o 
 -15   5   8     3005.76     3055.54     78.54 o 
 -14   5   8    17867.49    17766.23    219.50 o 
 -13   5   8      804.67      802.68     42.09 o 
 -12   5   8    17193.81    16775.51    200.68 o 
 -11   5   8     5728.91     5552.11    103.09 o 
 -10   5   8    20356.31    19949.73    218.36 o 
  -9   5   8     4090.41     4090.67     86.40 o 
  -8   5   8    12858.48    12833.21    140.03 o 
  -7   5   8     4012.33     3941.92     52.16 o 
  -6   5   8    18552.94    18416.35    178.15 o 
  -5   5   8     3460.04     3423.16     58.95 o 
  -4   5   8    20046.59    19927.47    162.61 o 
  -3   5   8     2620.74     2608.51     34.19 o 
  -2   5   8    19352.16    19395.54    241.88 o 
  -1   5   8     2311.28     2261.10     41.37 o 
   0   5   8    11161.21    11012.10    104.96 o 
   1   5   8     9338.52     9234.24    116.36 o 
   2   5   8    18919.57    18982.68    224.61 o 
   3   5   8     6775.94     6548.37     76.00 o 
   4   5   8    13544.21    13480.74    166.12 o 
   5   5   8     4855.80     4810.05     70.67 o 
   6   5   8    21650.23    21313.72    256.63 o 
   7   5   8     1190.68     1176.29     39.14 o 
   8   5   8     8489.11     8512.85    160.02 o 
   9   5   8     1361.24     1431.52     44.68 o 
  10   5   8     9570.69     9339.49    164.99 o 
  11   5   8     2718.88     2623.13     96.70 o 
  12   5   8     6039.45     6172.52    201.45 o 
  13   5   8      938.77      923.67     51.84 o 
 -17   6   8     2106.37     2203.19     76.79 o 
 -16   6   8     4508.34     4553.26     86.57 o 
 -15   6   8     1301.47     1318.91     75.76 o 
 -14   6   8     6405.80     6454.02    104.92 o 
 -13   6   8     6635.07     6378.03    100.91 o 
 -12   6   8     6479.70     6381.96     98.06 o 
 -11   6   8     2076.35     2126.56     55.80 o 
 -10   6   8     5933.36     5956.18     87.72 o 
  -9   6   8     5022.84     5201.35    100.43 o 
  -8   6   8    11231.75    11261.11    129.87 o 
  -7   6   8     3822.05     3833.29     62.72 o 
  -6   6   8     8294.45     8064.75    121.41 o 
  -5   6   8     4613.52     4516.27     71.69 o 
  -4   6   8     7401.29     7514.64    113.82 o 
  -3   6   8      461.20      477.01     22.56 o 
  -2   6   8    14225.44    14098.23    153.64 o 
  -1   6   8     6143.38     6100.34     77.82 o 
   0   6   8     8974.38     8917.89     90.64 o 
   1   6   8     3635.02     3515.41     99.55 o 
   2   6   8    10319.79    10049.19    117.29 o 
   3   6   8     4400.81     4332.98     58.76 o 
   4   6   8     9624.47     9479.04    137.89 o 
   5   6   8     3794.99     3716.85     49.60 o 
   6   6   8     5872.83     5880.18     68.12 o 
   7   6   8     1046.40     1041.56     33.08 o 
   8   6   8     4966.27     4902.91     94.55 o 
   9   6   8     1058.73     1139.53     75.33 o 
  10   6   8     5306.85     5352.70    178.64 o 
  11   6   8     2269.70     2342.68    105.46 o 
 -14   7   8     3921.46     4024.94     94.30 o 
 -13   7   8      890.62      868.12     55.64 o 
 -12   7   8     7479.90     7575.64    119.30 o 
 -11   7   8     5095.51     5088.21    138.02 o 
 -10   7   8     3972.26     4038.33     91.71 o 
  -9   7   8      817.64     1121.65    124.73 o 
  -8   7   8     4825.63     5044.59     91.95 o 
  -7   7   8     2969.93     3140.58    224.94 o 
  -6   7   8     3880.75     4097.35     93.09 o 
  -5   7   8      927.19      942.20     35.67 o 
  -4   7   8     6210.47     6295.92    101.63 o 
  -3   7   8     2767.98     2743.41     67.50 o 
  -2   7   8     3677.80     3824.66     98.51 o 
  -1   7   8     2839.58     2957.59     56.72 o 
   0   7   8     5735.31     5779.02    126.17 o 
   1   7   8     2332.18     2345.78     40.00 o 
   2   7   8     7764.97     7723.14    123.75 o 
   3   7   8     3961.05     4011.23    119.97 o 
   4   7   8     5643.01     5532.05     99.28 o 
   5   7   8     2012.37     2143.87    179.97 o 
   6   7   8     5552.30     5505.81    125.18 o 
   7   7   8     2871.69     2882.52    127.96 o 
   8   7   8     3964.87     4155.96    183.01 o 
  -9   8   8     3150.86     3542.54    180.53 o 
  -8   8   8     1696.03     1971.89    126.09 o 
  -7   8   8     2136.23     2382.60    110.60 o 
  -6   8   8     5444.21     5450.35    125.89 o 
  -5   8   8     6566.84     6964.09    214.34 o 
  -4   8   8     1450.32     1468.87    143.59 o 
  -3   8   8     2859.41     2955.01    196.23 o 
  -2   8   8     4732.65     4679.55    247.37 o 
  -1   8   8     2885.24     2860.31    123.24 o 
   0   8   8     1420.86     1502.23     64.14 o 
   1   8   8     2163.36     2149.79     75.01 o 
   2   8   8     2868.12     2828.76    284.80 o 
   3   8   8     3778.17     3789.06     88.54 o 
 -23   0   9     1196.63      794.20    562.74 o 
 -21   0   9     4792.27     4731.51    387.29 o 
 -19   0   9     2004.81     1957.45    168.31 o 
 -17   0   9     8972.94     8708.20    125.56 o 
 -15   0   9     2573.53     2556.08     65.83 o 
 -13   0   9      128.81      156.34     25.72 o 
 -11   0   9     9923.40    10195.41    137.12 o 
  -9   0   9    19447.92    19950.18    203.23 o 
  -7   0   9    16215.90    16898.70    153.12 o 
  -5   0   9     5150.51     4816.36     75.84 o 
  -3   0   9      206.15      215.15      9.14 o 
  -1   0   9    20153.84    19542.12    230.24 o 
   1   0   9     7631.88     7634.07    380.80 o 
   3   0   9     6720.03     6199.12    356.91 o 
   5   0   9    20576.32    19333.51   1437.10 o 
   7   0   9     1414.07     1378.07     52.75 o 
   9   0   9    12235.03    12302.57   1049.51 o 
  11   0   9     3288.91     3515.31    381.64 o 
  13   0   9     6147.51     6611.88    737.81 o 
  15   0   9     2437.77     2836.44    248.25 o 
  17   0   9     8368.61     8222.61    556.63 o 
 -23   1   9     3865.98     3815.54    135.57 o 
 -22   1   9      169.69      112.04     29.00 o 
 -21   1   9      868.98      955.62     60.36 o 
 -20   1   9      373.97      323.87     62.35 o 
 -19   1   9     6358.70     5968.41    107.86 o 
 -18   1   9      111.04      114.86     19.77 o 
 -17   1   9     3012.36     3021.83     54.11 o 
 -16   1   9     1056.89     1045.91     32.05 o 
 -15   1   9      846.75      834.55     32.45 o 
 -14   1   9      622.49      596.06     28.55 o 
 -13   1   9    10233.21    10189.78     85.83 o 
 -12   1   9      622.14      616.52     18.00 o 
 -11   1   9     7497.81     7434.16     83.01 o 
 -10   1   9       41.13       63.43      8.48 o 
  -9   1   9     9191.88     9190.38     65.65 o 
  -8   1   9      397.48      376.28     18.74 o 
  -7   1   9     3614.06     3243.41     31.31 o 
  -6   1   9      556.88      548.57     12.38 o 
  -5   1   9    21334.33    20657.30    138.90 o 
  -4   1   9     5332.35     5567.97     65.71 o 
  -3   1   9     9424.82     9357.52    112.51 o 
  -2   1   9        2.89       18.36      4.21 o 
  -1   1   9    11855.00    11195.25    114.74 o 
   0   1   9      230.69      237.24     16.54 o 
   1   1   9    11280.93    11417.36    231.44 o 
   2   1   9      455.79      527.91     21.47 o 
   3   1   9    24661.69    24239.72    783.66 o 
   4   1   9      920.02      885.58     50.22 o 
   5   1   9     7573.01     7164.14    226.55 o 
   6   1   9     1977.77     2056.81     46.04 o 
   7   1   9    14425.01    14183.80    648.02 o 
   8   1   9      153.80      148.68     17.30 o 
   9   1   9     1082.01     1088.69     55.38 o 
  10   1   9       28.64       51.45     19.13 o 
  11   1   9    12665.35    12771.58    682.05 o 
  12   1   9     1702.79     1690.59    102.02 o 
  13   1   9     4894.67     4962.02    282.83 o 
  14   1   9     1336.16     1402.96     80.18 o 
  15   1   9     6855.49     6832.56    400.66 o 
  16   1   9      367.51      385.81     36.26 o 
  17   1   9     1196.77     1267.34     68.14 o 
 -23   2   9     1933.11     2000.16     79.19 o 
 -22   2   9       97.05      133.64     29.04 o 
 -21   2   9     4837.29     4661.54     77.22 o 
 -20   2   9       42.26       35.76     23.70 o 
 -19   2   9     3524.89     3600.55     59.68 o 
 -18   2   9       24.27       54.26     17.70 o 
 -17   2   9     8416.04     8379.18    119.18 o 
 -16   2   9     5647.25     5666.60     65.74 o 
 -15   2   9     2597.02     2626.73     40.38 o 
 -14   2   9     3355.19     3394.07     38.17 o 
 -13   2   9     2470.50     2474.77     36.89 o 
 -12   2   9      178.49      206.89     11.30 o 
 -11   2   9    12904.47    12996.61     95.74 o 
 -10   2   9     3752.68     3687.27     46.24 o 
  -9   2   9     9211.36     9212.08     91.62 o 
  -8   2   9     2794.32     2763.47     33.06 o 
  -7   2   9     8826.11     8775.22     61.14 o 
  -6   2   9     6340.18     6719.70     47.32 o 
  -5   2   9    15931.04    16326.20    105.43 o 
  -4   2   9     3077.04     3186.99     43.07 o 
  -3   2   9    13655.45    13284.23     93.90 o 
  -2   2   9      593.69      653.83     24.79 o 
  -1   2   9     9022.19     8826.43    188.59 o 
   0   2   9      287.09      384.49     19.65 o 
   1   2   9    13382.11    12869.41    184.73 o 
   2   2   9      802.29      787.36     26.35 o 
   3   2   9     7937.10     8054.58     89.46 o 
   4   2   9     6042.82     6356.39    122.20 o 
   5   2   9    18379.60    18547.67    423.07 o 
   6   2   9     7567.30     7505.10    171.77 o 
   7   2   9     5787.13     5856.68    246.69 o 
   8   2   9      915.20      902.50     58.94 o 
   9   2   9     9273.72     9387.98    414.43 o 
  10   2   9     1238.92     1103.48     92.55 o 
  11   2   9     4476.45     4457.10    214.70 o 
  12   2   9      988.98      970.86     52.43 o 
  13   2   9     6886.24     7193.06    288.94 o 
  14   2   9      623.03      697.88     43.83 o 
  15   2   9     2906.77     3186.90    245.85 o 
  16   2   9      356.33      355.57     38.27 o 
 -22   3   9      651.53      589.45     50.72 o 
 -21   3   9     2308.93     2351.15     71.76 o 
 -20   3   9     1124.69     1213.94     93.53 o 
 -19   3   9     2208.06     2384.91    101.75 o 
 -18   3   9      342.90      375.77     22.79 o 
 -17   3   9     3616.25     3751.13     54.31 o 
 -16   3   9     1028.17     1025.04     51.64 o 
 -15   3   9     3603.21     3579.71     95.36 o 
 -14   3   9     2135.27     2165.99     69.63 o 
 -13   3   9    11214.50    11069.01    133.85 o 
 -12   3   9     4584.99     4399.18     68.71 o 
 -11   3   9     3275.91     3410.73     54.92 o 
 -10   3   9      934.76      933.55     52.94 o 
  -9   3   9     7104.48     6960.70     74.06 o 
  -8   3   9     7178.94     7047.50    112.70 o 
  -7   3   9     7767.00     7942.98     66.82 o 
  -6   3   9    11325.97    11467.27     89.57 o 
  -5   3   9     5991.04     5984.06    157.70 o 
  -4   3   9     4030.44     3968.01     46.96 o 
  -3   3   9     4609.89     4692.99     41.88 o 
  -2   3   9     3723.99     3624.04     53.98 o 
  -1   3   9     7608.01     7894.49    119.06 o 
   0   3   9      706.00      695.93     31.56 o 
   1   3   9     3302.60     3255.05     60.90 o 
   2   3   9      539.07      510.66     93.74 o 
   3   3   9    15759.53    15954.44    357.29 o 
   4   3   9     7046.76     7076.61    143.65 o 
   5   3   9     1695.29     1742.46     60.07 o 
   6   3   9     3502.46     3361.67    114.91 o 
   7   3   9    11816.22    12214.72    326.37 o 
   8   3   9     6472.32     6221.44    208.81 o 
   9   3   9     2097.08     2074.65     79.51 o 
  10   3   9     3504.90     3398.35     85.29 o 
  11   3   9     8801.40     8960.20    262.07 o 
  12   3   9     1478.71     1506.86     35.57 o 
  13   3   9     2830.52     2947.11     84.38 o 
  14   3   9      244.89      261.08     25.88 o 
  15   3   9     7308.39     7103.42    264.03 o 
 -21   4   9      625.72      558.23     58.68 o 
 -20   4   9       56.47       25.26     33.85 o 
 -19   4   9     3245.43     3325.24     91.58 o 
 -18   4   9      713.31      694.63     47.65 o 
 -17   4   9     2240.86     2312.78     64.76 o 
 -16   4   9       10.91       24.30     24.81 o 
 -15   4   9     3603.61     3686.26     78.66 o 
 -14   4   9     4495.87     4567.00    111.14 o 
 -13   4   9     2116.24     2034.38     63.85 o 
 -12   4   9     1411.37     1420.51     53.42 o 
 -11   4   9     8245.84     8056.53     98.48 o 
 -10   4   9     1120.10     1088.92     33.84 o 
  -9   4   9     2596.53     2540.26     40.00 o 
  -8   4   9     2190.79     2211.95     40.95 o 
  -7   4   9     6086.08     5916.14     60.08 o 
  -6   4   9     4462.19     4289.68     65.27 o 
  -5   4   9     6296.49     6330.96     76.46 o 
  -4   4   9     2845.10     2829.16     42.37 o 
  -3   4   9     9102.25     8951.14     76.43 o 
  -2   4   9     2822.32     2828.12     35.85 o 
  -1   4   9     1363.82     1309.77     19.36 o 
   0   4   9     1485.00     1543.69     41.42 o 
   1   4   9    10394.55    10202.07    181.25 o 
   2   4   9     1174.85     1193.05     49.16 o 
   3   4   9     2006.02     1999.38     41.59 o 
   4   4   9     3337.18     3355.72    141.99 o 
   5   4   9    12249.43    12396.52    239.53 o 
   6   4   9     5693.26     5777.21    123.11 o 
   7   4   9     3893.45     3739.26     81.45 o 
   8   4   9     2795.82     2739.73    111.96 o 
   9   4   9     5723.45     5794.42    164.36 o 
  10   4   9     1377.98     1516.42     74.61 o 
  11   4   9     1689.84     1668.51     74.21 o 
  12   4   9     3112.72     3216.08    116.52 o 
  13   4   9     7177.21     7195.87    374.05 o 
  14   4   9      731.53      651.17     70.17 o 
 -19   5   9      331.49      332.04     45.96 o 
 -18   5   9      314.78      304.75     47.79 o 
 -17   5   9     3330.01     3347.12     83.06 o 
 -16   5   9     5509.95     5597.58    111.66 o 
 -15   5   9      270.78      277.97     39.52 o 
 -14   5   9     1853.22     1799.60     61.65 o 
 -13   5   9     4673.64     4682.42    147.78 o 
 -12   5   9     8609.16     8536.88    151.26 o 
 -11   5   9      658.16      741.07     40.82 o 
 -10   5   9     3602.42     3487.20     69.75 o 
  -9   5   9     8105.83     7965.38     99.86 o 
  -8   5   9     4350.35     4290.45     61.66 o 
  -7   5   9     3478.32     3572.94     53.07 o 
  -6   5   9      988.86      949.84     32.09 o 
  -5   5   9    11070.84    11129.65    102.59 o 
  -4   5   9     6396.02     6363.60     64.18 o 
  -3   5   9     1137.67     1160.93     30.17 o 
  -2   5   9     2772.62     2678.55     53.07 o 
  -1   5   9    15449.62    15331.53    137.37 o 
   0   5   9     7689.13     7680.16    275.36 o 
   1   5   9      413.00      426.93     15.70 o 
   2   5   9     6879.26     6784.94     77.65 o 
   3   5   9     7846.36     7876.00     78.46 o 
   4   5   9     3886.08     3787.91     66.72 o 
   5   5   9     2461.26     2441.82     30.11 o 
   6   5   9     2247.71     2132.14     33.88 o 
   7   5   9     6358.42     6450.70    126.65 o 
   8   5   9     7856.18     7499.02    124.59 o 
   9   5   9     2667.19     2709.53     46.05 o 
  10   5   9     4285.72     4153.38     64.98 o 
  11   5   9     4867.35     4901.82    187.33 o 
  12   5   9     3611.38     3804.77    175.90 o 
  13   5   9      152.08      170.97     57.13 o 
 -17   6   9       36.44       14.45     29.66 o 
 -16   6   9      422.82      468.21     40.61 o 
 -15   6   9     4647.09     4619.00     84.90 o 
 -14   6   9     3223.22     3173.60     81.63 o 
 -13   6   9        6.80        6.47     28.48 o 
 -12   6   9     4788.15     4765.07     82.38 o 
 -11   6   9     5014.82     5006.63     81.82 o 
 -10   6   9     5908.70     5891.06    103.19 o 
  -9   6   9      576.90      717.06     59.03 o 
  -8   6   9     3267.79     3267.41     61.92 o 
  -7   6   9     9539.27     9613.42    144.55 o 
  -6   6   9     3660.95     3535.69    111.55 o 
  -5   6   9      137.85      188.12     19.22 o 
  -4   6   9     2246.73     2234.34     31.76 o 
  -3   6   9     7579.62     7583.40     83.31 o 
  -2   6   9     6905.17     7045.52     87.10 o 
  -1   6   9        5.96       31.73     11.40 o 
   0   6   9     5323.12     5220.24     57.87 o 
   1   6   9     9064.84     8885.61     89.87 o 
   2   6   9     3079.87     3066.81    118.90 o 
   3   6   9        3.79       27.10     12.99 o 
   4   6   9     3512.57     3314.09     67.41 o 
   5   6   9     7381.17     7125.02    127.85 o 
   6   6   9     5240.10     5190.03    113.15 o 
   7   6   9      826.15      858.12     79.72 o 
   8   6   9     3305.46     3318.09    121.36 o 
   9   6   9     5227.98     5462.42    321.42 o 
  10   6   9     2680.64     2567.28    130.40 o 
 -14   7   9      796.70      779.23     46.95 o 
 -13   7   9     3174.87     3161.12     79.33 o 
 -12   7   9     4223.18     4256.86     87.41 o 
 -11   7   9      207.20      165.51     33.96 o 
 -10   7   9     2604.26     2596.39     83.26 o 
  -9   7   9     5405.54     5451.95    106.89 o 
  -8   7   9     3756.12     4333.84    291.43 o 
  -7   7   9        0.30       15.15     23.78 o 
  -6   7   9     2233.26     2263.46     55.65 o 
  -5   7   9     3523.93     3516.74    119.59 o 
  -4   7   9     7313.87     7270.75    147.42 o 
  -3   7   9       51.20       63.17     24.18 o 
  -2   7   9     3192.79     3250.33     65.08 o 
  -1   7   9     3901.63     3812.54     56.50 o 
   0   7   9     4219.74     4199.14    125.80 o 
   1   7   9        0.21       10.21     16.49 o 
   2   7   9     1550.42     1810.97     76.32 o 
   3   7   9     6621.61     6614.31    139.32 o 
   4   7   9     5095.99     5112.59    119.40 o 
   5   7   9       27.64       65.63     42.30 o 
   6   7   9     3894.54     3827.80    181.35 o 
   7   7   9     4354.01     4490.78    218.74 o 
  -8   8   9     1321.38     1371.06     56.53 o 
  -7   8   9     4084.60     4142.15    138.07 o 
  -6   8   9     5672.33     6431.89    745.06 o 
  -5   8   9      338.33      328.64     51.66 o 
  -4   8   9     1455.57     3219.82   1355.84 o 
  -3   8   9     5057.54     5008.11    192.93 o 
  -2   8   9     3844.75     3945.56    167.82 o 
  -1   8   9       74.69       79.40     56.68 o 
   0   8   9     2661.12     2702.01    114.34 o 
   1   8   9     4949.27     5450.51    177.01 o 
   2   8   9     5935.88     6084.43    124.74 o 
 -22   0  10    10905.89    10914.88    388.75 o 
 -20   0  10    16147.15    16156.07    432.74 o 
 -18   0  10    16971.16    17347.01    297.66 o 
 -16   0  10    58685.07    58883.95    819.32 o 
 -14   0  10     5923.78     6149.85     81.28 o 
 -12   0  10    25067.96    25044.69    281.32 o 
 -10   0  10    53119.90    54588.19    702.74 o 
  -8   0  10    33277.18    34062.87    407.07 o 
  -6   0  10    22924.66    21944.87    218.19 o 
  -4   0  10    45132.74    42711.21    475.61 o 
  -2   0  10    69235.59    64849.75    993.44 o 
   0   0  10    61203.98    57849.33   1198.66 o 
   2   0  10    32814.83    32049.22   2300.68 o 
   4   0  10    33261.17    33406.89   2334.72 o 
   6   0  10    31578.65    31875.85   2336.19 o 
   8   0  10    28513.67    27554.42   2217.46 o 
  10   0  10    15625.09    15692.57   1537.59 o 
  12   0  10     6077.26     6454.91    714.18 o 
  14   0  10     9644.20     9849.18   1186.83 o 
  16   0  10     8828.81     8888.80    784.37 o 
 -23   1  10       23.32       36.12     31.50 o 
 -22   1  10    17297.09    17177.48    265.59 o 
 -21   1  10       43.21       25.96     25.11 o 
 -20   1  10     7954.06     8113.65    134.06 o 
 -19   1  10      407.07      366.02     26.53 o 
 -18   1  10    17623.76    17573.29    220.44 o 
 -17   1  10      271.45      284.01     26.76 o 
 -16   1  10    29565.35    29334.65    261.55 o 
 -15   1  10      198.66      199.22     22.33 o 
 -14   1  10    48033.89    47698.54    435.90 o 
 -13   1  10       14.18       39.03     11.19 o 
 -12   1  10    25601.85    25370.92    202.48 o 
 -11   1  10        8.66       27.31      9.88 o 
 -10   1  10    23748.15    23957.14    206.56 o 
  -9   1  10     3235.33     3238.10     31.41 o 
  -8   1  10    29336.19    29215.73    231.18 o 
  -7   1  10      345.35      315.66     14.77 o 
  -6   1  10    52911.23    52518.77    462.50 o 
  -5   1  10       54.78       89.36      6.15 o 
  -4   1  10    25378.50    24773.59    224.51 o 
  -3   1  10     4636.78     4736.06     39.71 o 
  -2   1  10    39435.03    38710.69    360.63 o 
  -1   1  10     1024.98      962.10      9.86 o 
   0   1  10    37510.98    36427.86    753.43 o 
   1   1  10     1279.99     1284.17     28.83 o 
   2   1  10    20210.72    20363.28    460.12 o 
   3   1  10     1634.28     1568.69     51.82 o 
   4   1  10    36485.42    35371.41   1101.78 o 
   5   1  10     1146.28     1142.27     44.92 o 
   6   1  10    21499.03    20959.80    784.66 o 
   7   1  10     1366.63     1342.60     53.31 o 
   8   1  10    22954.73    22786.50   1105.15 o 
   9   1  10      236.68      295.65     25.40 o 
  10   1  10    15961.37    16227.58    886.05 o 
  11   1  10     1021.97     1040.97     37.37 o 
  12   1  10    15860.95    16093.13    757.88 o 
  13   1  10      130.99      126.81     24.83 o 
  14   1  10     7052.25     7353.80    416.33 o 
  15   1  10      168.39      188.53     35.81 o 
  16   1  10     8823.87     9110.07    494.53 o 
 -23   2  10      771.99      767.85     51.00 o 
 -22   2  10     7813.15     7497.17    188.17 o 
 -21   2  10        9.88       17.69     19.42 o 
 -20   2  10    17987.18    17678.16    320.86 o 
 -19   2  10     1067.86     1042.89     43.15 o 
 -18   2  10    16119.14    16122.36    260.60 o 
 -17   2  10     1329.48     1255.95     40.92 o 
 -16   2  10    32841.43    33132.81    308.98 o 
 -15   2  10      354.79      356.63     19.85 o 
 -14   2  10    20698.27    20890.65    179.13 o 
 -13   2  10     3359.02     3445.03     80.50 o 
 -12   2  10    18109.05    17671.80    231.45 o 
 -11   2  10     8893.86     8857.88     91.59 o 
 -10   2  10    24396.39    24673.54    257.89 o 
  -9   2  10     1934.63     1984.64     32.72 o 
  -8   2  10    53420.50    53775.71    522.03 o 
  -7   2  10     1982.21     2012.35     53.01 o 
  -6   2  10    16218.62    15866.18    104.42 o 
  -5   2  10     1042.12     1058.11     16.95 o 
  -4   2  10    46903.76    45631.15    371.72 o 
  -3   2  10     6749.88     7006.60     99.77 o 
  -2   2  10    27331.33    27583.29    334.85 o 
  -1   2  10      879.04     1039.18     58.50 o 
   0   2  10    26328.52    25922.73    618.50 o 
   1   2  10     1655.02     1692.15     84.77 o 
   2   2  10    23579.00    23446.24    553.90 o 
   3   2  10      241.03      274.16     51.86 o 
   4   2  10    14341.96    14308.68    231.44 o 
   5   2  10     1096.05      963.71     50.44 o 
   6   2  10    22482.22    21673.11    610.84 o 
   7   2  10      496.07      520.39     54.55 o 
   8   2  10    23160.75    23137.96   1114.50 o 
   9   2  10       62.25       71.21     15.02 o 
  10   2  10    12266.78    12227.20    620.82 o 
  11   2  10      581.58      634.29     63.93 o 
  12   2  10    10951.63    11211.49    530.64 o 
  13   2  10     2719.90     2613.00    131.25 o 
  14   2  10     9482.90     9583.12    421.31 o 
  15   2  10     1011.29     1044.85     62.63 o 
 -22   3  10    15131.21    15179.47    289.94 o 
 -21   3  10     1947.07     1883.67     62.39 o 
 -20   3  10     7043.24     6955.64    110.75 o 
 -19   3  10      702.15      668.30     42.90 o 
 -18   3  10    13907.30    13812.15    175.61 o 
 -17   3  10     1925.17     1958.51     60.55 o 
 -16   3  10    11165.15    11521.73    144.50 o 
 -15   3  10      470.34      474.84     32.49 o 
 -14   3  10    14052.73    13998.94    167.45 o 
 -13   3  10     2095.26     2088.62     45.20 o 
 -12   3  10    14287.98    14416.51    162.01 o 
 -11   3  10     1761.77     1789.10     46.57 o 
 -10   3  10    18907.54    18885.10    196.44 o 
  -9   3  10    11122.46    10928.22    120.46 o 
  -8   3  10    26519.46    26282.70    272.45 o 
  -7   3  10      121.22      138.31     12.67 o 
  -6   3  10    21539.83    21105.43    145.85 o 
  -5   3  10     1441.13     1436.10     17.53 o 
  -4   3  10    48985.61    48822.03    455.81 o 
  -3   3  10     1391.02     1340.19     68.57 o 
  -2   3  10    31039.17    30338.54    375.99 o 
  -1   3  10     5520.99     5497.47    102.49 o 
   0   3  10    33271.00    33562.61    660.51 o 
   1   3  10      396.24     1741.57   1528.71 o 
   2   3  10    25573.44    25402.49    568.64 o 
   3   3  10     1941.69     1901.61    111.74 o 
   4   3  10    18537.67    18181.42    563.91 o 
   5   3  10     1497.45     1508.11     66.00 o 
   6   3  10    23236.26    22872.71    658.86 o 
   7   3  10      846.55      810.33     71.47 o 
   8   3  10    17063.36    17569.43    511.66 o 
   9   3  10      224.34      250.41     16.38 o 
  10   3  10     6714.60     6934.91    207.60 o 
  11   3  10     2235.01     2290.05    116.62 o 
  12   3  10     7392.07     7415.04    228.15 o 
  13   3  10      364.77      399.43     34.91 o 
  14   3  10     7396.35     7082.61    252.62 o 
  15   3  10     1034.18     1007.16     43.99 o 
 -21   4  10      723.81      706.29    102.02 o 
 -20   4  10    15332.89    15265.91    220.40 o 
 -19   4  10     2070.95     2041.79     75.73 o 
 -18   4  10     5149.22     5298.26    108.29 o 
 -17   4  10      850.84      845.16     46.34 o 
 -16   4  10     8357.81     8582.71    123.45 o 
 -15   4  10     3531.99     3380.32     73.26 o 
 -14   4  10    11577.85    11360.26    160.41 o 
 -13   4  10     1885.94     1910.86     53.62 o 
 -12   4  10    22744.98    22635.20    263.70 o 
 -11   4  10    10631.13    10466.25    120.72 o 
 -10   4  10    14417.83    14085.71    142.10 o 
  -9   4  10       24.38       41.85     14.71 o 
  -8   4  10    26348.34    26027.41    253.53 o 
  -7   4  10     5853.23     5795.76     68.01 o 
  -6   4  10    23405.88    23084.14    161.22 o 
  -5   4  10     6658.01     6549.75     64.16 o 
  -4   4  10    24195.48    24297.83    212.43 o 
  -3   4  10      434.59      463.23     31.65 o 
  -2   4  10    12051.61    11522.12    252.63 o 
  -1   4  10     5133.31     5032.98     94.28 o 
   0   4  10    15882.71    16702.22   1150.60 o 
   1   4  10     8955.87     9233.87    128.44 o 
   2   4  10    16298.47    16384.02    277.91 o 
   3   4  10     5147.11     5371.55    267.78 o 
   4   4  10    19377.72    19195.87    512.52 o 
   5   4  10     6576.24     6821.05    211.39 o 
   6   4  10    20833.79    20898.56    409.43 o 
   7   4  10     1647.86     1721.29     84.56 o 
   8   4  10    10437.83    10699.44    232.31 o 
   9   4  10     3357.16     3448.64     78.04 o 
  10   4  10     8064.99     8475.48    273.85 o 
  11   4  10     3895.65     3894.43    109.08 o 
  12   4  10    11186.78    11169.77    500.82 o 
  13   4  10     5122.43     4940.41    283.51 o 
 -19   5  10      244.21      253.89     43.91 o 
 -18   5  10    11149.91    11171.91    169.83 o 
 -17   5  10     2970.67     3061.74     84.42 o 
 -16   5  10     5266.96     5220.67     97.14 o 
 -15   5  10      937.05      994.40     52.30 o 
 -14   5  10    11499.33    11428.12    161.90 o 
 -13   5  10     6352.00     6138.59     92.03 o 
 -12   5  10    10174.96    10199.73    118.74 o 
 -11   5  10     1299.25     1265.72     40.30 o 
 -10   5  10    24319.53    23795.11    241.98 o 
  -9   5  10    11955.83    12048.55    144.28 o 
  -8   5  10     5720.30     5722.44     92.77 o 
  -7   5  10     1446.60     1469.69     53.44 o 
  -6   5  10    20706.40    20075.63    168.85 o 
  -5   5  10     8417.26     8407.61     71.44 o 
  -4   5  10     5640.16     5585.25     62.68 o 
  -3   5  10     1680.93     1674.53     59.56 o 
  -2   5  10    12658.08    12360.87    109.85 o 
  -1   5  10     4544.54     4315.46     59.92 o 
   0   5  10     6408.79     6376.27     90.07 o 
   1   5  10      740.67     1293.78    396.70 o 
   2   5  10    12138.28    12199.03    219.56 o 
   3   5  10     6144.57     5973.96    310.74 o 
   4   5  10     9614.27     9783.56    236.14 o 
   5   5  10      924.14      923.25     22.05 o 
   6   5  10     6696.00     6830.47    128.53 o 
   7   5  10     5126.36     4903.42     87.51 o 
   8   5  10     5732.44     5978.16    289.65 o 
   9   5  10     1372.04     1335.88     78.27 o 
  10   5  10    11897.21    12084.92    446.30 o 
  11   5  10     3015.25     2907.16    186.26 o 
  12   5  10     4851.67     4607.50    126.71 o 
 -17   6  10     1382.71     1448.87     57.72 o 
 -16   6  10     5479.77     5532.24     97.18 o 
 -15   6  10     5134.87     5068.77    104.46 o 
 -14   6  10     4720.24     4570.62    106.35 o 
 -13   6  10     2771.09     2702.92     69.45 o 
 -12   6  10    10964.95    10530.33    152.10 o 
 -11   6  10     6770.59     6740.70     93.53 o 
 -10   6  10     4524.51     4492.98     76.16 o 
  -9   6  10     1597.78     1554.30     49.25 o 
  -8   6  10     7968.39     7834.71     99.03 o 
  -7   6  10     6875.09     6908.70     87.65 o 
  -6   6  10     6440.25     6353.97    106.17 o 
  -5   6  10     1546.56     1536.50     44.79 o 
  -4   6  10    14281.48    13970.67    143.84 o 
  -3   6  10     4240.90     4249.50     69.38 o 
  -2   6  10     7668.21     7629.54     77.27 o 
  -1   6  10     4249.12     4044.67     57.32 o 
   0   6  10     9307.03     9285.90    142.54 o 
   1   6  10     7397.99     7152.08    121.94 o 
   2   6  10     6764.51     6667.48    139.50 o 
   3   6  10      648.15      641.58     50.81 o 
   4   6  10     9461.78     9692.99    223.52 o 
   5   6  10     3475.13     3388.44    104.61 o 
   6   6  10     2499.41     2676.75     86.48 o 
   7   6  10      562.39      607.07     67.18 o 
   8   6  10     7848.03     7858.09    342.03 o 
   9   6  10     1324.68     1225.88     70.33 o 
 -14   7  10     5743.10     5839.04    151.42 o 
 -13   7  10     6702.29     6490.48    123.98 o 
 -12   7  10     3278.23     3289.72     98.01 o 
 -11   7  10      788.30      786.92     54.07 o 
 -10   7  10     8521.58     8461.57    121.33 o 
  -9   7  10     4431.00     4485.95     75.25 o 
  -8   7  10     4106.66     4548.44    315.11 o 
  -7   7  10     2984.70     3000.54     72.13 o 
  -6   7  10    11931.90    12148.48    261.94 o 
  -5   7  10     4801.73     4786.90    108.24 o 
  -4   7  10     1838.98     1933.12     89.34 o 
  -3   7  10     1715.97     1821.13     41.22 o 
  -2   7  10     6473.40     6088.83    469.07 o 
  -1   7  10     3786.65     3753.48     88.82 o 
   0   7  10     3833.75     3970.74     79.91 o 
   1   7  10     4006.88     4034.98    248.47 o 
   2   7  10     9191.54     9648.08    224.43 o 
   3   7  10     6949.67     6819.41    147.98 o 
   4   7  10     1592.72     1483.60    173.50 o 
   5   7  10     1701.38     1699.85    109.67 o 
   6   7  10     6832.51     6910.02    282.48 o 
  -7   8  10     3660.19     3986.40    113.19 o 
  -6   8  10     1098.02     1149.87    120.02 o 
  -4   8  10     3576.37     3876.08    177.21 o 
  -3   8  10     3216.89     3324.00    260.11 o 
  -2   8  10      487.05      502.05     87.99 o 
  -1   8  10     2132.56     2264.14    251.25 o 
   0   8  10     5005.86     5276.06    304.93 o 
 -23   0  11     4927.48     5184.21    119.98 o 
 -21   0  11     2698.65     2673.55    110.88 o 
 -19   0  11     5855.35     5845.11    209.34 o 
 -17   0  11     8750.93     8419.74    144.99 o 
 -15   0  11    29664.48    29808.55    367.16 o 
 -13   0  11     2143.58     2112.09     39.51 o 
 -11   0  11    13245.98    13787.81    146.84 o 
  -9   0  11    12414.87    12198.17    163.38 o 
  -7   0  11     4040.82     4113.04     59.75 o 
  -5   0  11     4738.23     4591.58     54.86 o 
  -3   0  11    37657.89    37639.56    419.57 o 
  -1   0  11    35427.12    34592.57    495.43 o 
   1   0  11    16683.13    17174.29    944.25 o 
   3   0  11    18093.86    18101.96   1036.24 o 
   5   0  11    19783.64    19457.52   1394.89 o 
   7   0  11    17495.78    17588.65   1424.58 o 
   9   0  11     7875.28     8074.83    758.55 o 
  11   0  11     9529.08     9509.11    798.77 o 
  13   0  11     9172.10     9005.36    927.14 o 
  15   0  11    11946.32    11833.53   1041.38 o 
 -23   1  11     3690.42     3681.01     76.62 o 
 -22   1  11      219.26      174.83     36.44 o 
 -21   1  11     6701.85     6450.62     94.96 o 
 -20   1  11       70.52      102.14     21.63 o 
 -19   1  11     2967.49     2910.26     50.72 o 
 -18   1  11     1900.89     1849.61     41.92 o 
 -17   1  11    13246.16    13034.86    124.30 o 
 -16   1  11        1.40       22.01     15.24 o 
 -15   1  11     5323.74     5249.40     53.53 o 
 -14   1  11        3.59       12.84     10.97 o 
 -13   1  11    13218.39    13056.26    113.80 o 
 -12   1  11       46.68       57.04     10.08 o 
 -11   1  11     8957.39     9378.52     75.80 o 
 -10   1  11      160.52      193.08     12.54 o 
  -9   1  11    12445.03    12322.78     90.13 o 
  -8   1  11       15.95       37.06      8.20 o 
  -7   1  11    13905.95    13723.51     95.78 o 
  -6   1  11       14.44       35.33      8.91 o 
  -5   1  11    28508.63    28744.37    265.90 o 
  -4   1  11     1458.26     1425.98     28.91 o 
  -3   1  11    10754.59    10215.27     89.26 o 
  -2   1  11      756.91      721.54     13.17 o 
  -1   1  11    23536.92    22586.38    195.96 o 
   0   1  11     1756.45     1706.99     48.38 o 
   1   1  11    13442.19    13125.07    345.64 o 
   2   1  11      208.30      174.98     11.58 o 
   3   1  11    12863.81    12566.86    278.86 o 
   4   1  11     2131.73     2059.69     60.81 o 
   5   1  11    11033.96    11116.33    355.26 o 
   6   1  11       81.07       81.59     13.07 o 
   7   1  11    13003.62    12761.52    505.88 o 
   8   1  11       31.85       24.64     14.09 o 
   9   1  11    13240.46    13422.64    633.61 o 
  10   1  11      506.93      563.24     26.94 o 
  11   1  11    10420.49    10439.64    465.16 o 
  12   1  11     2244.03     2214.15    127.95 o 
  13   1  11     5262.62     5293.22    253.28 o 
  14   1  11        4.49       16.31     22.86 o 
  15   1  11     6135.98     6378.24    352.67 o 
 -23   2  11     4034.04     3817.76     92.61 o 
 -22   2  11       72.78       56.57     35.21 o 
 -21   2  11     1661.95     1588.88     59.04 o 
 -20   2  11      665.80      704.48     35.95 o 
 -19   2  11     4373.10     4293.23     69.35 o 
 -18   2  11       77.93      109.27     16.70 o 
 -17   2  11     7457.07     7390.10     81.23 o 
 -16   2  11      868.57      885.33     27.07 o 
 -15   2  11     7030.70     7113.38     67.32 o 
 -14   2  11      414.26      419.79     11.82 o 
 -13   2  11     9678.40     9833.26    119.46 o 
 -12   2  11     1423.39     1549.26     36.29 o 
 -11   2  11     5278.75     5299.00     64.80 o 
 -10   2  11     1878.96     1815.47     33.70 o 
  -9   2  11    10113.21    10285.37    100.12 o 
  -8   2  11     2028.31     1996.30     47.91 o 
  -7   2  11    18208.85    18133.71    136.23 o 
  -6   2  11     2331.56     2364.62     38.56 o 
  -5   2  11    29990.17    30158.74    219.24 o 
  -4   2  11     5855.27     5758.40     86.99 o 
  -3   2  11    12310.79    12402.21    218.90 o 
  -2   2  11       10.96       62.48     19.55 o 
  -1   2  11    10055.40     9765.61    135.80 o 
   0   2  11     2103.76     2318.97    110.35 o 
   1   2  11    11455.73    11516.48    247.42 o 
   2   2  11       97.32      106.97     19.52 o 
   3   2  11    12286.22    12712.76    355.32 o 
   4   2  11     1928.29     1886.63     51.05 o 
   5   2  11    10702.64    10353.32    302.97 o 
   6   2  11      293.48      288.85     28.47 o 
   7   2  11    12005.51    11758.80    408.72 o 
   8   2  11     1578.78     1485.18     53.88 o 
   9   2  11     8136.96     7870.19    273.83 o 
  10   2  11      863.89      842.62     40.56 o 
  11   2  11     9335.82     9242.82    446.56 o 
  12   2  11     1310.01     1420.47     69.04 o 
  13   2  11     3742.85     3949.84    184.46 o 
  14   2  11       18.41       40.66     22.77 o 
  15   2  11     6885.87     7634.43    245.51 o 
 -22   3  11      758.73      686.91     58.48 o 
 -21   3  11     3524.34     3541.24     84.16 o 
 -20   3  11      879.94      945.24     69.34 o 
 -19   3  11     5553.29     5426.12     99.25 o 
 -18   3  11     1460.19     1447.18     58.28 o 
 -17   3  11    10253.21    10177.21    160.24 o 
 -16   3  11        9.96      -28.12     44.07 o 
 -15   3  11     3761.61     3756.08     71.90 o 
 -14   3  11     1710.50     1733.79     82.32 o 
 -13   3  11     5975.54     5998.80     91.39 o 
 -12   3  11     2548.52     2555.18     50.19 o 
 -11   3  11     9037.89     9028.92    119.72 o 
 -10   3  11     6068.90     5990.22     73.10 o 
  -9   3  11    11422.65    11488.88    117.18 o 
  -8   3  11     2168.31     2164.56     32.34 o 
  -7   3  11     9656.60     9667.27     68.93 o 
  -6   3  11     1898.90     1736.72     23.60 o 
  -5   3  11     9940.88     9849.88     71.19 o 
  -4   3  11      862.39      815.78     38.88 o 
  -3   3  11    23515.07    23661.53    284.56 o 
  -2   3  11     3824.17     3732.87    103.62 o 
  -1   3  11    13531.49    13208.27    213.58 o 
   0   3  11      132.90     2119.87   1213.44 o 
   1   3  11     7416.49     7458.74    214.77 o 
   2   3  11     2479.54     2458.48     62.98 o 
   3   3  11    17518.78    17652.26    422.99 o 
   4   3  11     1187.25     1211.70     43.81 o 
   5   3  11    20236.44    19865.28    578.72 o 
   6   3  11     2823.46     2981.71     83.27 o 
   7   3  11     8983.19     8673.73    218.78 o 
   8   3  11      682.23      648.07     41.03 o 
   9   3  11     8480.54     8539.77    269.99 o 
  10   3  11      423.82      422.46     21.70 o 
  11   3  11     6298.79     6221.11    156.88 o 
  12   3  11     1375.83     1437.82     59.50 o 
  13   3  11     7256.78     7462.52    303.42 o 
  14   3  11     1188.15     1346.82     98.33 o 
 -21   4  11     2026.25     2004.89     77.03 o 
 -20   4  11     3002.02     3000.62     95.11 o 
 -19   4  11     3532.15     3478.08     85.60 o 
 -18   4  11      808.79      832.09     57.61 o 
 -17   4  11     2068.24     2091.03     63.83 o 
 -16   4  11     8318.35     8050.67    126.45 o 
 -15   4  11     3360.18     3214.83     99.68 o 
 -14   4  11      411.78      457.15     43.34 o 
 -13   4  11     9119.97     9171.00    124.73 o 
 -12   4  11     9368.39     9153.91    112.41 o 
 -11   4  11     7719.09     7655.49     92.22 o 
 -10   4  11     1094.16      976.43     32.15 o 
  -9   4  11     7401.13     7131.65     79.06 o 
  -8   4  11     4207.50     4091.53     47.92 o 
  -7   4  11     8061.44     7886.66     71.49 o 
  -6   4  11     3221.70     3129.38     72.86 o 
  -5   4  11    13825.01    13717.20    121.25 o 
  -4   4  11    11302.84    11350.61     89.64 o 
  -3   4  11     4952.29     4965.46     79.82 o 
  -2   4  11      833.48      824.66     50.55 o 
  -1   4  11     2951.89     2886.70     70.55 o 
   0   4  11     6878.26     7026.00    181.04 o 
   1   4  11     8848.10     8824.47    148.19 o 
   2   4  11     3443.47     3577.58    224.58 o 
   3   4  11    13765.04    13679.39    285.90 o 
   4   4  11     2860.11     3022.12    152.09 o 
   5   4  11     5443.41     5546.10    103.76 o 
   6   4  11     1640.51     1658.35     87.84 o 
   7   4  11    13002.47    12796.92    304.25 o 
   8   4  11     3352.69     3375.94     95.03 o 
   9   4  11     4195.21     4192.50    194.81 o 
  10   4  11     4014.33     3982.63    235.69 o 
  11   4  11     5772.54     5703.32    246.27 o 
  12   4  11     3470.26     3702.13    341.35 o 
 -19   5  11     3147.52     3220.55     89.82 o 
 -18   5  11     3765.13     3668.03     91.08 o 
 -17   5  11     3174.79     3249.48     88.48 o 
 -16   5  11      349.67      346.63     39.14 o 
 -15   5  11     2894.79     2924.21     78.11 o 
 -14   5  11     5528.18     5531.50    110.93 o 
 -13   5  11     1505.92     1545.34     46.09 o 
 -12   5  11     1904.05     1747.97     76.46 o 
 -11   5  11     8648.78     8559.84    100.71 o 
 -10   5  11     6721.21     6567.82    103.45 o 
  -9   5  11     7900.37     7887.94     91.29 o 
  -8   5  11      955.70     1101.81    110.23 o 
  -7   5  11     9321.36     9354.19     92.57 o 
  -6   5  11     8932.23     8874.46     75.60 o 
  -5   5  11     1886.27     1931.39     28.95 o 
  -4   5  11      828.28      800.87     39.20 o 
  -3   5  11     6173.00     5894.91     73.49 o 
  -2   5  11     8166.76     8256.29    150.36 o 
  -1   5  11     3829.84     3858.01     78.43 o 
   0   5  11     2916.89     2974.46    118.28 o 
   1   5  11     4164.14     4378.68    190.07 o 
   2   5  11     2549.29     2587.59     71.21 o 
   3   5  11     1822.93     1964.35     88.36 o 
   4   5  11      356.08      401.87     42.46 o 
   5   5  11    11106.80    11092.08    359.04 o 
   6   5  11     4806.35     4761.35    125.04 o 
   7   5  11     3795.96     3887.42    199.97 o 
   8   5  11     1423.26     1530.19    131.63 o 
   9   5  11     6217.87     6334.67    345.65 o 
  10   5  11     2117.81     1999.23    113.23 o 
  11   5  11     1610.43     1712.67     79.76 o 
 -17   6  11     3035.09     3025.22     82.77 o 
 -16   6  11     3854.87     3807.32     81.30 o 
 -15   6  11     2275.00     2286.71     66.38 o 
 -14   6  11      622.14      722.50     69.33 o 
 -13   6  11     3082.76     3109.98     70.45 o 
 -12   6  11     6065.17     6091.35    103.38 o 
 -11   6  11     3814.04     3649.42     75.28 o 
 -10   6  11      820.11      884.60     54.39 o 
  -9   6  11     5971.38     5985.83     93.76 o 
  -8   6  11     4055.36     4399.85    238.00 o 
  -7   6  11     2190.02     2258.46     47.19 o 
  -6   6  11     4677.80     4587.03     72.48 o 
  -5   6  11     2899.09     2815.32     39.61 o 
  -4   6  11    12208.13    11897.43    250.35 o 
  -3   6  11     2714.41     1907.72    454.66 o 
  -2   6  11     3420.43     3190.80     79.92 o 
  -1   6  11     7728.88     6934.85    345.21 o 
   0   6  11     4124.60     4613.35    607.90 o 
   1   6  11     1286.71     1275.58     73.78 o 
   2   6  11      694.70      703.84     58.47 o 
   3   6  11     4419.76     4803.00    158.37 o 
   4   6  11     5476.49     5388.01    124.62 o 
   5   6  11     2208.97     2175.52     96.17 o 
   6   6  11      756.36      715.96     60.86 o 
   7   6  11     5289.10     5365.58    218.06 o 
   8   6  11     3977.24     3945.69    111.79 o 
 -13   7  11      862.55      889.50     47.19 o 
 -12   7  11      325.68      326.96     38.29 o 
 -11   7  11     4475.55     4402.98     84.76 o 
 -10   7  11     4509.93     4589.83    101.49 o 
  -9   7  11      449.11      523.23     57.50 o 
  -8   7  11     1213.65     1267.45     55.90 o 
  -7   7  11     3654.58     3719.48     98.44 o 
  -6   7  11     4400.94     4418.08    133.77 o 
  -5   7  11     2025.37     1980.52     83.12 o 
  -4   7  11     4407.12     4571.22    176.85 o 
  -3   7  11     2364.39     2550.25    133.78 o 
  -2   7  11     3788.27     3979.82     82.68 o 
  -1   7  11      872.59      968.47     44.53 o 
   0   7  11     3268.68     3714.46    360.06 o 
   1   7  11     6360.20     6343.47    171.12 o 
   2   7  11     5320.98     5337.68    191.65 o 
   3   7  11        8.31       26.04     51.27 o 
   4   7  11     1556.32     1600.16     79.45 o 
   5   7  11     3896.32     3798.60    136.70 o 
 -22   0  12    13818.69    13195.15    223.77 o 
 -20   0  12     4132.24     4407.11    141.45 o 
 -18   0  12    21096.84    21018.09    274.13 o 
 -16   0  12    15610.38    15256.93    188.76 o 
 -14   0  12    10316.27    10670.02    126.10 o 
 -12   0  12    34813.73    34833.24    421.75 o 
 -10   0  12    24047.09    24363.59    265.32 o 
  -8   0  12    41331.66    41326.94    571.38 o 
  -6   0  12    47245.82    46820.05    672.68 o 
  -4   0  12    26404.44    25805.65    279.03 o 
  -2   0  12    39403.41    38460.41    791.76 o 
   0   0  12    32403.42    31848.48    436.30 o 
   2   0  12    22292.18    22097.13   1479.32 o 
   4   0  12    40473.49    40142.18   2757.89 o 
   6   0  12    25034.66    24213.52   1565.15 o 
   8   0  12    10238.84     9966.83    744.57 o 
  10   0  12     9614.38    10060.57    737.99 o 
  12   0  12     7698.07     7782.70    621.35 o 
  14   0  12     7434.82     7473.50    512.93 o 
 -23   1  12      768.95      819.43     45.62 o 
 -22   1  12     4913.90     4865.00     81.51 o 
 -21   1  12       75.85       79.39     23.45 o 
 -20   1  12    23910.23    23724.80    237.54 o 
 -19   1  12      305.72      387.04     30.29 o 
 -18   1  12     8640.35     8646.07     96.67 o 
 -17   1  12     1073.85     1069.83     29.20 o 
 -16   1  12    29518.12    29665.97    269.52 o 
 -15   1  12      605.84      621.20     23.08 o 
 -14   1  12     8219.21     8000.65     75.90 o 
 -13   1  12     1306.72     1375.29     26.95 o 
 -12   1  12    17965.31    18022.91    149.77 o 
 -11   1  12     5792.35     5764.42     56.22 o 
 -10   1  12    21626.82    22150.44    187.33 o 
  -9   1  12      781.36      813.63     25.69 o 
  -8   1  12    48625.52    48025.57    469.04 o 
  -7   1  12     1484.81     1410.46     19.11 o 
  -6   1  12     5555.41     5386.27     68.66 o 
  -5   1  12     1268.53     1284.41     28.01 o 
  -4   1  12    39386.57    39147.96    333.70 o 
  -3   1  12       81.65      158.90     13.52 o 
  -2   1  12    17350.66    16757.68    125.44 o 
  -1   1  12     1117.58     1110.65     36.59 o 
   0   1  12    28183.36    28223.87    632.09 o 
   1   1  12       42.08       77.37     18.26 o 
   2   1  12    22164.78    22129.10    479.42 o 
   3   1  12       98.43       94.81      8.87 o 
   4   1  12    18662.60    18777.52    588.67 o 
   5   1  12     3425.37     3570.73    157.11 o 
   6   1  12    17709.96    17246.50    568.64 o 
   7   1  12     3340.91     3033.43    154.69 o 
   8   1  12    25045.47    24552.91   1101.91 o 
   9   1  12      478.45      480.11     32.40 o 
  10   1  12     6715.98     6908.21    284.58 o 
  11   1  12       10.66        3.75     16.62 o 
  12   1  12    10909.09    11392.11    603.72 o 
  13   1  12      423.04      410.61     32.22 o 
  14   1  12     3568.20     3735.92    187.15 o 
 -23   2  12       54.17      119.69     53.57 o 
 -22   2  12    16765.92    16466.87    205.41 o 
 -21   2  12     1129.26     1082.28     49.86 o 
 -20   2  12     6234.29     6315.10    101.22 o 
 -19   2  12      371.70      415.72     36.94 o 
 -18   2  12    20390.66    20362.10    214.76 o 
 -17   2  12     2678.07     2807.88     44.40 o 
 -16   2  12     5559.44     5680.67     57.44 o 
 -15   2  12     4277.73     4208.34     44.51 o 
 -14   2  12    25686.54    25621.40    244.54 o 
 -13   2  12       55.54       55.41     21.59 o 
 -12   2  12     8107.39     8014.45     86.71 o 
 -11   2  12      160.22      230.85     20.24 o 
 -10   2  12    23334.24    23378.57    234.14 o 
  -9   2  12     3706.24     3630.44     41.54 o 
  -8   2  12     7627.12     7582.93     58.01 o 
  -7   2  12      100.71      119.95     12.78 o 
  -6   2  12    35870.25    35356.92    261.58 o 
  -5   2  12     2631.39     2613.06     25.72 o 
  -4   2  12     3933.42     3879.04     64.19 o 
  -3   2  12     1682.41     1654.21     53.94 o 
  -2   2  12    19104.72    18869.53    280.08 o 
  -1   2  12      661.42      619.49     65.19 o 
   0   2  12    18117.78    17937.98    388.47 o 
   1   2  12     6614.44     6851.91    181.72 o 
   2   2  12    12189.40    12341.94    360.51 o 
   3   2  12      429.22      534.55    188.33 o 
   4   2  12    16914.93    17048.92    302.94 o 
   5   2  12      247.51      278.88     16.83 o 
   6   2  12    21688.69    21866.85    601.97 o 
   7   2  12       47.80       97.26     13.97 o 
   8   2  12    10053.58     9897.45    315.14 o 
   9   2  12       36.34       40.53     14.62 o 
  10   2  12    12081.51    11944.29    439.45 o 
  11   2  12      753.37      704.19     39.76 o 
  12   2  12     6581.51     6741.11    316.63 o 
  13   2  12      509.44      447.41     31.52 o 
  14   2  12     8386.74     8704.38    456.16 o 
 -22   3  12     6205.44     6065.57    122.21 o 
 -21   3  12       14.11       13.31     35.53 o 
 -20   3  12    16959.92    16833.82    281.87 o 
 -19   3  12     1232.44     1137.01     52.85 o 
 -18   3  12     1716.84     1766.90     62.07 o 
 -17   3  12      448.02      448.22     36.43 o 
 -16   3  12    18662.75    18744.38    222.25 o 
 -15   3  12     3519.22     3701.15     71.75 o 
 -14   3  12     6806.30     6809.23     89.46 o 
 -13   3  12       83.92       93.88     22.12 o 
 -12   3  12    21824.80    21686.41    238.89 o 
 -11   3  12     1757.27     1598.73     70.43 o 
 -10   3  12    20920.31    21065.29    217.04 o 
  -9   3  12      310.11      322.36     17.22 o 
  -8   3  12    24403.27    24245.60    184.57 o 
  -7   3  12     4635.69     4534.21     38.57 o 
  -6   3  12    16600.14    16166.41    145.54 o 
  -5   3  12     3462.49     3325.16     41.82 o 
  -4   3  12    35674.02    35379.45    491.45 o 
  -3   3  12     5660.36     5371.88    135.77 o 
  -2   3  12     7963.57     7711.48    125.54 o 
  -1   3  12       88.42      130.08     37.40 o 
   0   3  12    20102.35    19765.85    429.81 o 
   1   3  12     1228.51     1262.06     83.61 o 
   2   3  12    13006.60    12851.57    349.40 o 
   3   3  12       55.66      147.32     31.36 o 
   4   3  12    19596.85    19797.17    630.54 o 
   5   3  12      443.06      622.36     98.53 o 
   6   3  12    12887.26    11675.37    758.34 o 
   7   3  12      911.27      931.64     45.99 o 
   8   3  12    14038.00    14216.84    408.61 o 
   9   3  12     1792.95     1796.36     64.30 o 
  10   3  12     5735.78     5730.83    275.90 o 
  11   3  12     1011.63     1176.32    190.46 o 
  12   3  12     9383.96     9510.14    355.60 o 
  13   3  12     2448.37     2498.28    127.90 o 
 -20   4  12     2861.61     2759.56     81.13 o 
 -19   4  12     1153.68     1155.23     60.47 o 
 -18   4  12    13142.46    13069.43    208.77 o 
 -17   4  12     9493.86     9211.27    156.02 o 
 -16   4  12     1356.69     1374.10     50.15 o 
 -15   4  12      106.69      116.12     27.35 o 
 -14   4  12    26661.11    26569.17    310.10 o 
 -13   4  12     4378.17     4244.91    143.06 o 
 -12   4  12     5454.07     5313.65     74.65 o 
 -11   4  12     1504.88     1480.69     36.28 o 
 -10   4  12    15150.68    14932.79    148.43 o 
  -9   4  12    14109.49    13895.07    140.18 o 
  -8   4  12    12196.37    12057.92    109.24 o 
  -7   4  12     1445.34     1376.14     22.37 o 
  -6   4  12    23858.50    23492.70    182.18 o 
  -5   4  12     8769.13     8712.57    105.70 o 
  -4   4  12     2938.59     2881.31    131.06 o 
  -3   4  12     1005.96     1071.07     50.93 o 
  -2   4  12    16436.08    16646.97    214.35 o 
  -1   4  12     7323.01     7199.36    135.08 o 
   0   4  12     6965.67     6953.96    108.06 o 
   1   4  12      759.98     1233.98    345.03 o 
   2   4  12    20612.29    20964.30    441.03 o 
   3   4  12     2100.32     2257.27    382.31 o 
   4   4  12     4592.26     4782.45    185.06 o 
   5   4  12     1440.38     1538.62    136.74 o 
   6   4  12    11372.88    11999.03    498.35 o 
   7   4  12     6939.08     6961.93    270.75 o 
   8   4  12     5335.39     5221.50    262.27 o 
   9   4  12      895.12      938.29     73.59 o 
  10   4  12    10583.05    10791.17    447.99 o 
  11   4  12     2738.39     2975.23    197.14 o 
  12   4  12     3132.22     3016.01    121.95 o 
 -19   5  12     3922.39     3879.46    106.20 o 
 -18   5  12      603.05      905.85    285.54 o 
 -17   5  12      163.94      187.64     36.96 o 
 -16   5  12    11089.41    11071.76    168.82 o 
 -15   5  12     4248.09     4406.48     84.68 o 
 -14   5  12     1899.56     1922.04     66.08 o 
 -13   5  12     1641.34     1627.42     45.28 o 
 -12   5  12    18145.20    17734.54    188.61 o 
 -11   5  12     5193.97     5297.10     71.97 o 
 -10   5  12     1927.46     1875.67     48.72 o 
  -9   5  12      218.70      208.61     23.64 o 
  -8   5  12    11045.04    10649.98    110.67 o 
  -7   5  12     6262.98     6199.62     67.85 o 
  -6   5  12     4638.66     4618.22     33.70 o 
  -5   5  12     8087.20     7856.65    138.96 o 
  -4   5  12    20756.43    19699.33    547.81 o 
  -3   5  12    13179.14    13059.33    186.22 o 
  -2   5  12     1007.45     1057.07     70.42 o 
  -1   5  12       32.55       80.79     33.35 o 
   0   5  12     9385.44     9205.44    202.76 o 
   1   5  12     4567.80     4737.55     97.58 o 
   2   5  12     2847.86     3072.87    126.49 o 
   3   5  12      623.07      669.62     49.17 o 
   4   5  12    11263.79    11560.59    275.23 o 
   5   5  12     2474.17     2385.41     77.00 o 
   6   5  12     2166.92     2255.27     77.11 o 
   7   5  12      743.48      805.78     62.85 o 
   8   5  12    10174.95    10536.14    397.07 o 
   9   5  12     2209.01     2367.02     87.36 o 
  10   5  12     3287.30     3189.27    190.92 o 
 -16   6  12     1016.66     1948.80    682.59 o 
 -15   6  12      559.73      628.49     58.70 o 
 -14   6  12     7001.65     6980.83    152.36 o 
 -13   6  12     3035.27     3000.57    101.25 o 
 -12   6  12     1580.00     1744.20     58.36 o 
 -11   6  12      210.99      228.51     28.59 o 
 -10   6  12    10890.48    10621.06    133.75 o 
  -9   6  12     4470.71     4388.10     71.67 o 
  -8   6  12     5572.93     5568.04    135.36 o 
  -7   6  12     1085.64     1126.74     87.58 o 
  -6   6  12    15730.40    15374.26    407.89 o 
  -5   6  12    10287.32     9890.25    199.87 o 
  -4   6  12     3945.23     3803.46    132.99 o 
  -3   6  12      285.38      289.04     49.40 o 
  -2   6  12    12323.54    12256.57    228.37 o 
  -1   6  12     3890.37     3801.82     91.74 o 
   0   6  12      967.26     1001.75    293.00 o 
   1   6  12     1215.43     1145.22     73.29 o 
   2   6  12    13449.58    13055.62    215.73 o 
   3   6  12     2563.47     2539.04    105.60 o 
   4   6  12      570.08      633.35     68.66 o 
   5   6  12     1420.49     1410.84     72.56 o 
   6   6  12     7271.67     7321.91    198.42 o 
   7   6  12     3325.38     3343.36    104.44 o 
 -12   7  12     7476.46     7322.13    119.74 o 
 -11   7  12     7764.30     7934.12    140.81 o 
 -10   7  12      361.82      541.50     65.05 o 
  -9   7  12       63.64       73.95     23.60 o 
  -8   7  12     8291.89     7860.17    135.75 o 
  -7   7  12     2592.43     2367.70    149.81 o 
  -6   7  12     3549.06     3568.57    168.27 o 
  -5   7  12     1180.80     1273.76    111.09 o 
  -4   7  12     7982.57     7662.05    255.17 o 
  -3   7  12     8405.58     8303.43    186.82 o 
  -2   7  12      275.12      268.59     45.79 o 
  -1   7  12     1822.70     1308.77    424.26 o 
   0   7  12     8462.53     8425.75    208.36 o 
   1   7  12     2386.05     2551.06    146.02 o 
   2   7  12      280.37      221.01     58.48 o 
   3   7  12     3250.82     3448.66    111.38 o 
 -23   0  13     2764.87     2796.65     92.02 o 
 -21   0  13     7311.08     7224.12    126.40 o 
 -19   0  13     2432.91     2331.61     61.01 o 
 -17   0  13    25747.28    25786.84    342.16 o 
 -15   0  13    10593.18    10475.66    150.95 o 
 -13   0  13    63386.42    63375.07    876.83 o 
 -11   0  13     8769.59     8703.79    111.09 o 
  -9   0  13    33174.39    32681.24    371.11 o 
  -7   0  13     7932.07     7829.75    146.38 o 
  -5   0  13    57128.13    57790.73    727.55 o 
  -3   0  13    18577.92    18496.52    189.98 o 
  -1   0  13    36075.59    34442.49    479.73 o 
   1   0  13     8391.56     7950.17    106.62 o 
   3   0  13    57019.03    56251.49   4111.69 o 
   5   0  13     7239.03     7165.93    395.54 o 
   7   0  13    32188.78    31578.39   2348.32 o 
   9   0  13     6953.68     7059.49    658.11 o 
  11   0  13    19518.61    19406.87   1922.89 o 
  13   0  13     4793.67     4724.46    449.94 o 
 -23   1  13     5752.49     5837.65    116.50 o 
 -22   1  13       63.44       82.76     26.01 o 
 -21   1  13     2731.57     2739.42     58.92 o 
 -20   1  13     2022.29     1968.36     49.77 o 
 -19   1  13     8806.27     8888.41     93.34 o 
 -18   1  13       55.56       49.00     18.72 o 
 -17   1  13     5195.81     5263.32     58.96 o 
 -16   1  13        9.99       27.06     15.34 o 
 -15   1  13    27433.42    27624.72    254.32 o 
 -14   1  13       38.34       45.33     11.68 o 
 -13   1  13     6709.89     6826.28     59.39 o 
 -12   1  13     1551.99     1511.72     36.73 o 
 -11   1  13    35123.75    35151.54    319.82 o 
 -10   1  13       98.93      125.77     14.82 o 
  -9   1  13     8211.65     8088.65     70.22 o 
  -8   1  13      348.27      350.58     16.73 o 
  -7   1  13    21969.14    21340.95    188.90 o 
  -6   1  13     1289.34     1289.50     16.83 o 
  -5   1  13    13480.07    13491.08    100.52 o 
  -4   1  13     3028.98     2989.27     39.70 o 
  -3   1  13    25918.53    25194.73    200.41 o 
  -2   1  13       10.73       31.96      5.71 o 
  -1   1  13    16254.10    15818.58    150.98 o 
   0   1  13      106.00      112.57      7.59 o 
   1   1  13    29041.85    27833.47    575.15 o 
   2   1  13     4239.64     4012.46    112.68 o 
   3   1  13     2330.77     2426.51     75.60 o 
   4   1  13       71.19       92.94     16.20 o 
   5   1  13    37475.54    36644.05   1182.68 o 
   6   1  13        5.74       28.11     18.16 o 
   7   1  13     7304.50     7167.71    286.95 o 
   8   1  13       48.31       77.58     15.79 o 
   9   1  13     9743.60     9519.59    423.63 o 
  10   1  13     1336.93     1315.24    102.47 o 
  11   1  13     8254.31     8337.37    382.79 o 
  12   1  13     1438.83     1435.05     50.96 o 
  13   1  13     9073.03     9217.85    382.10 o 
 -22   2  13     1226.71     1257.70     55.52 o 
 -21   2  13     8819.31     8934.59    136.49 o 
 -20   2  13      235.34      208.09     33.72 o 
 -19   2  13     4618.87     4603.49     55.28 o 
 -18   2  13      350.00      407.44     24.65 o 
 -17   2  13    14071.05    14197.00    133.78 o 
 -16   2  13       97.69      129.46     23.72 o 
 -15   2  13     4357.21     4434.71     51.83 o 
 -14   2  13      154.70      193.10     24.77 o 
 -13   2  13    30708.98    30873.63    385.42 o 
 -12   2  13     1733.33     1689.44     49.83 o 
 -11   2  13     2092.15     2164.66     38.40 o 
 -10   2  13     3937.61     3985.71     46.66 o 
  -9   2  13    25714.74    25433.36    209.08 o 
  -8   2  13       60.13       53.14     10.59 o 
  -7   2  13    10940.74    11059.05    128.89 o 
  -6   2  13       20.62       45.20     14.72 o 
  -5   2  13    22069.45    22082.16    220.19 o 
  -4   2  13      545.20      623.91     12.83 o 
  -3   2  13    10245.99    10201.49    146.86 o 
  -2   2  13     1449.35     1395.31     59.11 o 
  -1   2  13    21755.36    20761.69    297.45 o 
   0   2  13     1219.65     1207.08     87.28 o 
   1   2  13     3645.58     3427.98    158.75 o 
   2   2  13      513.16      594.76    100.04 o 
   3   2  13    27859.74    27976.51    763.12 o 
   4   2  13       18.72       74.23     20.76 o 
   5   2  13     3607.95     3513.12    103.64 o 
   6   2  13      287.01      236.53     14.13 o 
   7   2  13    17961.54    17724.61    394.47 o 
   8   2  13      401.35      418.39     27.33 o 
   9   2  13     9760.06     9702.48    254.38 o 
  10   2  13      436.20      453.27     27.74 o 
  11   2  13     8528.83     8722.37    308.11 o 
  12   2  13      656.65      784.68     61.51 o 
  13   2  13     4069.54     3882.32    242.44 o 
 -21   3  13     2489.04     2500.64     78.04 o 
 -20   3  13     2201.87     2226.76     97.28 o 
 -19   3  13     7906.57     7829.52    123.63 o 
 -18   3  13      277.25      250.16     39.29 o 
 -17   3  13     6294.20     6265.54    105.61 o 
 -16   3  13      405.60      465.44     33.98 o 
 -15   3  13    23391.20    23290.75    277.39 o 
 -14   3  13       27.25       39.69     32.12 o 
 -13   3  13     5252.84     5282.84     71.72 o 
 -12   3  13     2780.50     2752.87     73.95 o 
 -11   3  13    21079.25    21106.01    223.99 o 
 -10   3  13        5.81        5.54     12.56 o 
  -9   3  13     2144.77     2149.74     31.82 o 
  -8   3  13     2047.77     2006.97     32.52 o 
  -7   3  13    28702.22    28079.39    210.65 o 
  -6   3  13     1794.38     1734.56     44.27 o 
  -5   3  13     7520.80     7071.05    209.78 o 
  -4   3  13     7647.50     7525.26    103.94 o 
  -3   3  13    11733.58    11658.95    158.54 o 
  -2   3  13       10.52       26.06     41.16 o 
  -1   3  13    11235.19    11160.29    177.12 o 
   0   3  13     1803.16     2163.86    355.26 o 
   1   3  13    32630.28    32344.79    832.88 o 
   2   3  13     3204.64     3058.28     83.06 o 
   3   3  13    11185.24    11321.59    368.72 o 
   4   3  13     1042.30     1034.33     94.78 o 
   5   3  13    12577.92    13124.63    555.25 o 
   6   3  13      399.20      503.09     44.56 o 
   7   3  13     4694.43     4210.56    232.13 o 
   8   3  13      244.71      323.98     41.08 o 
   9   3  13    13904.85    14239.24    638.76 o 
  10   3  13     1399.14     1560.34     68.60 o 
  11   3  13     8173.35     8081.74    562.13 o 
  12   3  13     2328.34     2245.79    140.63 o 
 -20   4  13        3.68       49.02     47.17 o 
 -19   4  13     3183.70     3087.58    103.73 o 
 -18   4  13     1684.27     1650.91     61.07 o 
 -17   4  13     9834.74     9685.33    139.90 o 
 -16   4  13        5.19        0.24     22.97 o 
 -15   4  13     5950.01     6078.71    178.47 o 
 -14   4  13      338.77      349.96     30.38 o 
 -13   4  13     9384.86     9501.30    124.74 o 
 -12   4  13     2148.48     2068.45     82.06 o 
 -11   4  13     4205.64     4303.98     60.92 o 
 -10   4  13     2327.70     2229.14     60.58 o 
  -9   4  13    10596.64    10492.56    103.52 o 
  -8   4  13       35.64       42.04     10.44 o 
  -7   4  13     5373.86     5250.09     60.43 o 
  -6   4  13     3633.61     3457.43     32.30 o 
  -5   4  13    12566.22    12276.23    179.40 o 
  -4   4  13     4799.46     4686.61     94.22 o 
  -3   4  13     8405.90     8544.81    250.33 o 
  -2   4  13     4837.15     4859.81    152.93 o 
  -1   4  13    24317.04    24353.23    425.86 o 
   0   4  13     5263.13     5338.07    122.04 o 
   1   4  13    11830.42    12217.86    513.49 o 
   2   4  13      961.82      963.37     65.75 o 
   3   4  13     8162.97     8488.84    287.11 o 
   4   4  13     1402.80     1563.65     80.67 o 
   5   4  13     4740.14     4764.57    227.96 o 
   6   4  13     1087.20     1227.14     64.38 o 
   7   4  13     5397.86     5598.92    190.35 o 
   8   4  13     1592.33     1714.41     70.34 o 
   9   4  13     4666.12     4859.25    297.37 o 
  10   4  13     1813.72     2030.49    170.34 o 
 -18   5  13      596.84      561.27     53.08 o 
 -17   5  13     6228.36     6195.77    112.43 o 
 -16   5  13     4573.71     4655.91    101.27 o 
 -15   5  13     4289.17     4270.72     75.04 o 
 -14   5  13      164.12      157.12     28.29 o 
 -13   5  13     3967.47     4012.25     75.41 o 
 -12   5  13     1556.28     1591.38     56.75 o 
 -11   5  13     5464.81     5379.80     73.66 o 
 -10   5  13      480.84      534.94     25.04 o 
  -9   5  13     6047.09     5825.34     94.82 o 
  -8   5  13     3347.09     3286.60     62.34 o 
  -7   5  13     6297.64     6230.14     90.32 o 
  -6   5  13      661.88      645.46     14.32 o 
  -5   5  13     3867.99     3340.00    223.90 o 
  -4   5  13     4334.37     4448.80    130.64 o 
  -3   5  13    10913.81    11024.95    225.98 o 
  -2   5  13     4110.55     3976.21     87.70 o 
  -1   5  13    10709.77    10763.56    205.39 o 
   0   5  13     2586.21     3317.13    768.02 o 
   1   5  13    10039.68    10333.55    326.51 o 
   2   5  13     1296.27     1515.21    178.04 o 
   3   5  13     3112.40     3203.81    103.19 o 
   4   5  13     3597.97     3539.61     98.07 o 
   5   5  13     2782.97     3000.70    132.97 o 
   6   5  13     1054.07     1147.43     71.22 o 
   7   5  13     3987.05     3991.83    177.68 o 
   8   5  13     1497.87     1679.22    149.27 o 
   9   5  13     2689.30     2895.11    186.17 o 
 -16   6  13       29.75       53.70     31.69 o 
 -15   6  13     5202.27     5256.28    107.80 o 
 -14   6  13     2337.33     2438.38     74.85 o 
 -13   6  13     3059.95     3034.23     81.22 o 
 -12   6  13     2186.97     2174.03     64.39 o 
 -11   6  13     5229.68     5152.63     96.96 o 
 -10   6  13     8205.03     8155.06    191.03 o 
  -9   6  13     5291.58     5399.33    372.69 o 
  -8   6  13       16.59      846.68    472.55 o 
  -7   6  13     3952.17     3797.74     66.47 o 
  -6   6  13     1556.55     1395.34    216.59 o 
  -5   6  13     4947.92     5228.40    161.81 o 
  -4   6  13     1536.48     1645.24    101.23 o 
  -3   6  13     9746.05     9957.09    231.86 o 
  -2   6  13     3264.35     3239.60    127.37 o 
  -1   6  13     6663.65     6592.04    157.61 o 
   0   6  13      112.88      615.50    337.54 o 
   1   6  13     5412.32     5378.29    144.57 o 
   2   6  13     3024.93     3179.92    134.09 o 
   3   6  13     4811.39     5174.54    187.49 o 
   4   6  13     1411.57     1318.08    107.21 o 
   5   6  13     6064.64     6301.94    144.02 o 
   6   6  13     2777.42     2743.14    200.40 o 
 -11   7  13     1780.01     1760.75     82.66 o 
 -10   7  13     2058.30     2294.90     93.19 o 
  -9   7  13     3485.59     3503.61    125.85 o 
  -8   7  13     5028.52     5445.47    413.92 o 
  -7   7  13     1236.52     1519.03    128.98 o 
  -6   7  13      390.63      365.58     87.04 o 
  -5   7  13     6158.65     5870.43    224.68 o 
  -4   7  13     2020.63     1628.89   1036.99 o 
  -3   7  13     3185.41     3259.51    117.59 o 
  -2   7  13     1069.20     1198.74     69.58 o 
  -1   7  13     6393.24     6574.77    233.19 o 
   0   7  13     4187.13     4699.74    316.13 o 
   1   7  13     2345.16     2414.59    143.41 o 
   2   7  13     1026.23      947.47     84.67 o 
 -22   0  14      917.92      942.16     60.14 o 
 -20   0  14    21892.84    22380.46    324.17 o 
 -18   0  14     7919.60     7972.26    126.62 o 
 -16   0  14    29254.54    29556.62    372.96 o 
 -14   0  14     1317.60     1408.01     38.80 o 
 -12   0  14    53612.61    54385.63    710.28 o 
 -10   0  14    21711.00    21962.17    352.50 o 
  -8   0  14    33179.41    32715.54    454.61 o 
  -6   0  14     8969.30     8893.84    100.87 o 
  -4   0  14    37043.07    36239.74    426.11 o 
  -2   0  14     9638.23    10066.55    210.48 o 
   0   0  14    48998.34    46523.89    728.20 o 
   2   0  14      345.78      467.36     46.88 o 
   4   0  14    28932.99    28614.31   1719.03 o 
   6   0  14     2858.73     2927.57    156.70 o 
   8   0  14    12500.16    13212.59    905.16 o 
  10   0  14     7226.48     6825.75    572.99 o 
  12   0  14     8624.71     9101.59    943.35 o 
 -23   1  14      591.12      540.18     48.32 o 
 -22   1  14    15942.63    15836.96    213.91 o 
 -21   1  14      267.57      237.82     26.40 o 
 -20   1  14     1579.39     1595.93     43.56 o 
 -19   1  14      529.16      566.89     29.15 o 
 -18   1  14    15968.56    16106.37    158.11 o 
 -17   1  14     2426.92     2364.02     39.91 o 
 -16   1  14     4786.83     4950.15     55.94 o 
 -15   1  14      205.42      188.72     20.25 o 
 -14   1  14    39155.08    39457.62    356.47 o 
 -13   1  14     2272.73     2192.59     32.35 o 
 -12   1  14     4110.73     4047.19     44.54 o 
 -11   1  14     4228.68     4178.05     54.51 o 
 -10   1  14    51350.62    50773.95    469.62 o 
  -9   1  14      108.11       98.10     10.50 o 
  -8   1  14     3328.31     3443.99     63.18 o 
  -7   1  14      306.64      355.18     15.46 o 
  -6   1  14    19647.80    19355.65    160.63 o 
  -5   1  14     1517.77     1535.58     26.43 o 
  -4   1  14     3314.90     3277.89     33.22 o 
  -3   1  14      630.57      605.57     32.55 o 
  -2   1  14    19449.94    19094.70    153.07 o 
  -1   1  14     2004.22     1939.10     27.01 o 
   0   1  14     9207.17     9075.44    193.33 o 
   1   1  14       34.52       53.95     12.70 o 
   2   1  14    34096.87    33374.45    843.01 o 
   3   1  14     1134.85     1133.98     67.82 o 
   4   1  14      997.07     1084.51     63.03 o 
   5   1  14     2101.30     2123.08     80.64 o 
   6   1  14    16580.64    16748.05    528.94 o 
   7   1  14       18.77       29.73     12.96 o 
   8   1  14     7175.76     7099.02    286.49 o 
   9   1  14      139.40      122.63     23.97 o 
  10   1  14    12159.72    12371.68    465.68 o 
  11   1  14      127.38      106.53     22.50 o 
  12   1  14     4436.82     4675.03    162.80 o 
 -22   2  14     1058.89     1224.32     76.40 o 
 -21   2  14      170.11      165.16     34.68 o 
 -20   2  14    13194.50    13205.67    166.87 o 
 -19   2  14      178.82      257.40     31.95 o 
 -18   2  14     2505.93     2502.59     42.93 o 
 -17   2  14      173.98      141.66     22.02 o 
 -16   2  14    29772.46    29739.29    341.02 o 
 -15   2  14     1734.90     1856.75     47.88 o 
 -14   2  14     4271.13     4291.99     83.35 o 
 -13   2  14     2213.03     2217.22     49.59 o 
 -12   2  14    41929.80    41580.06    467.45 o 
 -11   2  14       15.60       32.22     13.80 o 
 -10   2  14     1727.70     1790.23     33.07 o 
  -9   2  14      401.64      434.02     15.80 o 
  -8   2  14    34084.63    33598.65    260.34 o 
  -7   2  14      336.13      407.07     20.60 o 
  -6   2  14     3554.99     3603.86     61.14 o 
  -5   2  14      380.66      364.26     10.79 o 
  -4   2  14    27163.68    26494.53    309.05 o 
  -3   2  14     8135.40     7665.81     94.29 o 
  -2   2  14     3869.78     3814.66    110.04 o 
  -1   2  14      126.94      133.63     34.80 o 
   0   2  14    32604.74    31743.29    484.91 o 
   1   2  14      613.63      694.14     34.49 o 
   2   2  14     3728.49     3656.26    105.49 o 
   3   2  14     3010.51     2993.00    239.58 o 
   4   2  14    22266.68    22036.76    819.90 o 
   5   2  14      655.13      739.05    108.83 o 
   6   2  14     2210.41     2261.08     68.73 o 
   7   2  14        4.11       16.61      9.44 o 
   8   2  14    16905.42    17177.22    448.71 o 
   9   2  14       96.54      106.08     37.76 o 
  10   2  14     3724.37     3669.50    331.74 o 
  11   2  14      631.93      631.06     53.61 o 
  12   2  14    13700.25    14050.63    856.17 o 
 -21   3  14     1591.65     1728.66     81.07 o 
 -20   3  14     2430.86     2565.74     72.78 o 
 -19   3  14      490.24      450.53     44.62 o 
 -18   3  14    16423.00    16393.17    207.95 o 
 -17   3  14     5964.93     6033.89    117.02 o 
 -16   3  14     3033.96     3188.78     63.93 o 
 -15   3  14       13.73       17.95     22.34 o 
 -14   3  14    24550.56    24768.65    287.29 o 
 -13   3  14       43.74       67.33     19.04 o 
 -12   3  14     8743.16     8585.24    101.97 o 
 -11   3  14     2776.34     2710.33     42.43 o 
 -10   3  14    27370.72    27163.01    264.63 o 
  -9   3  14     1687.70     1653.35     20.61 o 
  -8   3  14     4637.93     4523.17     36.48 o 
  -7   3  14      104.87      151.53     11.94 o 
  -6   3  14    20647.69    20541.89    202.73 o 
  -5   3  14     5212.78     5052.11     61.87 o 
  -4   3  14     9806.43     9726.22    104.59 o 
  -3   3  14     3046.35     2871.67     81.24 o 
  -2   3  14    44721.28    44894.79    775.02 o 
  -1   3  14     6681.54    20600.98    564.83 o 
   0   3  14     3101.63     3175.55    102.54 o 
   1   3  14     1274.93     1132.25    127.38 o 
   2   3  14    32571.35    32537.47    876.21 o 
   3   3  14      673.55     1040.41    394.86 o 
   4   3  14      781.26      917.79    116.14 o 
   5   3  14     1634.03     1732.02    112.74 o 
   6   3  14     9423.18     9684.06    399.40 o 
   7   3  14     2776.57     2678.12    134.92 o 
   8   3  14      571.96      694.27     72.47 o 
   9   3  14      337.18      384.84     54.56 o 
  10   3  14     6589.96     6864.25    373.61 o 
  11   3  14     1013.28     1188.13    183.09 o 
 -20   4  14    11024.86    11190.83    174.90 o 
 -19   4  14     4768.19     4606.70     98.01 o 
 -18   4  14     1145.75     1573.11    416.21 o 
 -17   4  14     1342.22     1348.17     83.74 o 
 -16   4  14    16241.33    16036.51    200.94 o 
 -15   4  14     5043.90     4880.36     87.48 o 
 -14   4  14     4866.74     4798.04     75.95 o 
 -13   4  14      640.45      703.68     33.80 o 
 -12   4  14    24256.81    24221.26    291.51 o 
 -11   4  14      775.50      769.54     29.25 o 
 -10   4  14       44.88      103.30     26.24 o 
  -9   4  14     1174.42     1157.89     23.39 o 
  -8   4  14    14614.53    14203.92    212.11 o 
  -7   4  14     2855.97     2679.04     40.43 o 
  -6   4  14     3233.65     3089.14     89.51 o 
  -5   4  14     4823.73     4711.39     66.92 o 
  -4   4  14    23508.15    23911.82    388.19 o 
  -3   4  14     5732.32     5468.77    141.11 o 
  -2   4  14     1151.32     1102.88     60.08 o 
  -1   4  14     3170.87     4700.71   1138.20 o 
   0   4  14    19746.63    19951.01    366.93 o 
   1   4  14     1904.22     1957.49     92.16 o 
   2   4  14     3035.24     3072.53    148.54 o 
   3   4  14     5006.48     5133.74    253.86 o 
   4   4  14    13816.02    14138.31    432.31 o 
   5   4  14     4425.85     4483.14    146.71 o 
   6   4  14      632.75      852.45     55.43 o 
   7   4  14     2867.46     2951.63    203.17 o 
   8   4  14     7183.35     7339.91    298.46 o 
   9   4  14     1003.49     1123.14     93.22 o 
 -18   5  14    12623.85    12588.81    209.66 o 
 -17   5  14     4484.44     4396.79    151.09 o 
 -16   5  14      747.97      853.03     46.14 o 
 -15   5  14      302.79      328.06     38.96 o 
 -14   5  14    12321.83    12376.84    150.03 o 
 -13   5  14      704.79      836.15     35.30 o 
 -12   5  14       13.32       49.76     20.04 o 
 -11   5  14     1347.89     1317.51     40.74 o 
 -10   5  14    13661.16    13515.55    158.46 o 
  -9   5  14     5882.03     5574.54     74.82 o 
  -8   5  14      678.39      739.92     84.27 o 
  -7   5  14     2647.78     2475.74     33.04 o 
  -6   5  14    11155.76    10771.39    133.69 o 
  -5   5  14     2730.76     2550.31     89.78 o 
  -4   5  14     1956.40     1865.09    178.06 o 
  -3   5  14     1220.16     1200.51     67.57 o 
  -2   5  14    12553.13    12213.11    315.75 o 
  -1   5  14     4194.98     4138.90    116.34 o 
   0   5  14     1296.68     1471.14     75.81 o 
   1   5  14     2252.16     2285.43    131.42 o 
   2   5  14     9387.16     9413.24    162.38 o 
   3   5  14     2453.95     2567.63    156.95 o 
   4   5  14     1127.38     1110.66     63.48 o 
   5   5  14     2314.44     2342.27     83.36 o 
   6   5  14     8484.23     8536.71    217.40 o 
   7   5  14     2934.77     3091.92    198.29 o 
 -15   6  14     2711.03     2723.00     76.61 o 
 -14   6  14       99.90      122.44     28.77 o 
 -13   6  14      370.54      297.11     41.17 o 
 -12   6  14     8160.62     8028.07    137.69 o 
 -11   6  14     2761.23     2709.66     69.55 o 
 -10   6  14       33.55       70.69     19.80 o 
  -9   6  14     2546.34     2392.71     66.12 o 
  -8   6  14     4694.70     5163.72    132.62 o 
  -7   6  14     5447.71     5401.85    201.03 o 
  -6   6  14      947.70     1040.20    128.96 o 
  -5   6  14     2723.37     2607.29    101.87 o 
  -4   6  14    13843.63    13541.81    371.31 o 
  -3   6  14     4777.41     4686.73    112.64 o 
  -2   6  14     1400.09     1427.89    109.69 o 
  -1   6  14     2100.34     2343.09    134.23 o 
   0   6  14     8278.12     8553.55    234.35 o 
   1   6  14     3609.90     3637.98    162.62 o 
   2   6  14      268.32      328.52     61.37 o 
   3   6  14     1345.45     1399.92     84.46 o 
   4   6  14     6735.23     6824.77    184.89 o 
   5   6  14     2897.96     3032.23    151.03 o 
 -10   7  14     4239.78     4256.24    123.81 o 
  -9   7  14     5380.87     5322.00    177.15 o 
  -8   7  14       35.63     1481.77   1242.59 o 
  -7   7  14     1734.27     1647.96    136.55 o 
  -6   7  14     6224.20     6278.53    242.14 o 
  -5   7  14     8038.77     8145.29    280.64 o 
  -4   7  14       52.69       82.85     50.72 o 
  -3   7  14     2435.42     2464.67    108.27 o 
  -2   7  14     6261.77     6183.16    355.89 o 
  -1   7  14     2572.51     2704.12    121.14 o 
 -21   0  15     1775.37     1727.50     69.67 o 
 -19   0  15    24195.06    24966.10    353.06 o 
 -17   0  15     1527.49     1587.82     45.72 o 
 -15   0  15    18472.33    18825.74    226.33 o 
 -13   0  15     7883.61     7909.17     96.51 o 
 -11   0  15    21915.15    22268.15    523.06 o 
  -9   0  15     1580.71     1510.58     36.56 o 
  -7   0  15    45898.97    44941.89    564.79 o 
  -5   0  15     4521.69     4639.32     61.86 o 
  -3   0  15    30428.69    29909.77    336.33 o 
  -1   0  15    22808.70    22180.00    300.31 o 
   1   0  15    25699.26    24718.89    488.70 o 
   3   0  15     5138.01     5092.58    112.59 o 
   5   0  15    23051.61    23697.62   1436.03 o 
   7   0  15     6888.03     6852.76    334.45 o 
   9   0  15    20911.42    20777.05    812.39 o 
  11   0  15     4912.88     5356.20    382.99 o 
 -22   1  15      170.68      112.95     34.19 o 
 -21   1  15    16378.64    16472.00    202.54 o 
 -20   1  15       33.71       60.51     19.56 o 
 -19   1  15      966.02      987.42     33.87 o 
 -18   1  15      961.52      947.36     29.57 o 
 -17   1  15    15629.37    16065.46    158.47 o 
 -16   1  15      137.14      136.41     16.19 o 
 -15   1  15     4336.91     4484.19     55.47 o 
 -14   1  15       60.28       54.90     17.21 o 
 -13   1  15    26946.96    26906.97    257.18 o 
 -12   1  15      704.79      647.37     47.28 o 
 -11   1  15     3385.59     3503.08     64.58 o 
 -10   1  15       72.14       75.79     13.68 o 
  -9   1  15    23204.16    23311.31    232.04 o 
  -8   1  15      865.00      873.27     18.87 o 
  -7   1  15     5527.02     5579.79     51.03 o 
  -6   1  15       53.15       72.14      9.71 o 
  -5   1  15    64223.34    62201.05    583.19 o 
  -4   1  15     1923.60     1847.73     39.86 o 
  -3   1  15     2469.09     2499.28     28.38 o 
  -2   1  15     4302.66     4113.10     41.05 o 
  -1   1  15    10660.16    10516.19     83.56 o 
   0   1  15      838.87      821.32     28.32 o 
   1   1  15    14900.47    14633.92    305.46 o 
   2   1  15      471.86      420.21     26.90 o 
   3   1  15    34534.15    34082.61    888.59 o 
   4   1  15        2.67        7.04     10.02 o 
   5   1  15     6286.91     6454.39    179.89 o 
   6   1  15     1329.87     1297.23     34.34 o 
   7   1  15    19282.63    19447.04    456.17 o 
   8   1  15        7.79       12.31     13.61 o 
   9   1  15     6772.82     6730.87    156.16 o 
  10   1  15      264.61      258.48     34.43 o 
  11   1  15    22376.34    22763.39   2434.52 o 
 -22   2  15       61.09       52.80     29.45 o 
 -21   2  15     1602.71     1660.94     75.08 o 
 -20   2  15     1181.47     1242.09     57.81 o 
 -19   2  15    10074.44    10066.44    139.03 o 
 -18   2  15      251.87      252.54     31.11 o 
 -17   2  15      585.73      691.76     39.88 o 
 -16   2  15      783.35      876.98     45.38 o 
 -15   2  15    13118.00    13250.90    157.20 o 
 -14   2  15      451.95      509.58     29.27 o 
 -13   2  15     5712.08     5706.74     70.68 o 
 -12   2  15     5657.29     5666.00     81.50 o 
 -11   2  15    29705.86    29771.88    313.86 o 
 -10   2  15     1370.44     1266.79     45.34 o 
  -9   2  15     5781.72     5665.05     45.69 o 
  -8   2  15      167.29      175.84     15.95 o 
  -7   2  15    27485.55    27221.55    222.90 o 
  -6   2  15       20.99       59.69     16.46 o 
  -5   2  15     3104.53     3049.42     47.41 o 
  -4   2  15     4382.30     4403.24     63.47 o 
  -3   2  15    20815.98    20432.85    241.75 o 
  -2   2  15      339.24      415.16     39.50 o 
  -1   2  15     6999.78     6795.17    137.82 o 
   0   2  15     1364.16     1195.73     78.63 o 
   1   2  15    25732.10    25746.99    956.24 o 
   2   2  15      310.96      798.54    334.83 o 
   3   2  15     7609.17     7952.50    244.15 o 
   4   2  15     3236.92     3090.62    163.71 o 
   5   2  15    19789.94    20354.93    618.73 o 
   6   2  15      385.21      413.23     43.23 o 
   7   2  15     6185.92     6040.82    235.00 o 
   8   2  15     1203.12     1219.12     57.56 o 
   9   2  15    16866.44    16444.46    905.36 o 
  10   2  15      341.87      385.15     55.57 o 
  11   2  15     4019.61     4333.29    275.01 o 
 -21   3  15    12691.05    12686.15    189.21 o 
 -20   3  15       85.46       90.09     37.54 o 
 -19   3  15     2334.86     2342.40     66.78 o 
 -18   3  15     2132.40     2198.06     61.64 o 
 -17   3  15    16381.30    16421.87    202.40 o 
 -16   3  15       76.30       93.57     32.91 o 
 -15   3  15     1546.53     1619.76     49.44 o 
 -14   3  15     3194.14     3193.59     59.37 o 
 -13   3  15    20250.60    19977.51    216.07 o 
 -12   3  15      486.46      532.49     45.51 o 
 -11   3  15     6541.13     6457.15     72.13 o 
 -10   3  15     5182.42     5164.32     68.19 o 
  -9   3  15    30054.46    29240.32    234.57 o 
  -8   3  15      324.76      343.40     12.40 o 
  -7   3  15    10647.83    10438.68     94.14 o 
  -6   3  15      582.78      660.75     37.43 o 
  -5   3  15    26640.40    26357.95    288.68 o 
  -4   3  15      543.40      520.78     35.01 o 
  -3   3  15     2856.96     2883.94    117.84 o 
  -2   3  15     4338.22     4068.24    156.64 o 
  -1   3  15    38020.91    37537.88    611.11 o 
   0   3  15       27.80       18.83     28.99 o 
   1   3  15     7818.76     7808.22    188.97 o 
   2   3  15     2570.77     2872.14    231.72 o 
   3   3  15    16270.12    16644.24    510.07 o 
   4   3  15     1312.42     1518.29    159.01 o 
   5   3  15     3061.25     3175.02    135.40 o 
   6   3  15     3139.28     3385.32    116.67 o 
   7   3  15    23597.50    24035.49   1155.32 o 
   8   3  15      889.67     1194.84    171.86 o 
   9   3  15     3408.79     3594.83    219.75 o 
  10   3  15      392.47      391.37     80.38 o 
 -19   4  15     8911.25     9082.99    156.46 o 
 -18   4  15      294.38      255.13     41.36 o 
 -17   4  15     2678.44     2667.19     81.60 o 
 -16   4  15     4937.48     4830.20     93.32 o 
 -15   4  15     9930.00    10065.14    176.82 o 
 -14   4  15      837.35      863.72     43.12 o 
 -13   4  15     4009.78     3900.86     59.23 o 
 -12   4  15     2775.57     2788.07     48.56 o 
 -11   4  15    19736.66    19845.74    234.18 o 
 -10   4  15      375.59      374.00     20.75 o 
  -9   4  15     6115.40     5912.72     77.01 o 
  -8   4  15     5677.71     5473.51     81.13 o 
  -7   4  15    16931.24    16704.37    137.17 o 
  -6   4  15     4541.94     4531.52    143.68 o 
  -5   4  15     5205.07     5231.17     84.04 o 
  -4   4  15     3874.24     3683.92     99.86 o 
  -3   4  15    19444.90    19327.98    452.56 o 
  -2   4  15      585.12      570.12     52.73 o 
  -1   4  15     5573.00     5358.21    213.38 o 
   0   4  15     6590.91     6592.14    278.46 o 
   1   4  15    12712.34    13314.70    991.88 o 
   2   4  15     2214.89     2698.99    261.78 o 
   3   4  15     5487.70     5645.29    124.61 o 
   4   4  15     4280.08     4454.67    232.20 o 
   5   4  15    15029.27    15613.01    450.30 o 
   6   4  15     1102.78     1358.01    101.84 o 
   7   4  15     3135.31     3236.28    165.03 o 
   8   4  15     2255.33     2380.82    193.71 o 
 -17   5  15     6825.34     6923.39    117.42 o 
 -16   5  15      814.62      777.40     44.47 o 
 -15   5  15      921.43      991.66     48.50 o 
 -14   5  15     3421.31     3444.20     67.55 o 
 -13   5  15     5933.37     5953.22    136.14 o 
 -12   5  15      660.50      675.03     31.17 o 
 -11   5  15     4404.90     4217.10     80.19 o 
 -10   5  15     4906.97     4823.05     59.03 o 
  -9   5  15    12463.94    12495.20    149.21 o 
  -8   5  15      173.07      146.33     28.04 o 
  -7   5  15     3615.11     3703.92    131.07 o 
  -6   5  15     4825.88     4728.29     72.23 o 
  -5   5  15     7368.63     7381.66    144.28 o 
  -4   5  15      466.92      534.42     57.04 o 
  -3   5  15     7113.44     7505.44    196.99 o 
  -2   5  15     2812.71     3850.73   1568.88 o 
  -1   5  15     9240.47     9582.20    227.91 o 
   0   5  15      781.25      836.00    131.07 o 
   1   5  15     1737.78     1830.14    116.54 o 
   2   5  15     3391.22     3536.54    120.36 o 
   3   5  15     6937.50     7257.66    252.13 o 
   4   5  15     2936.47     2913.99    191.74 o 
   5   5  15     7955.80     8303.76    270.00 o 
   6   5  15     2079.08     2102.77    121.20 o 
 -14   6  15      308.85      295.88     35.20 o 
 -13   6  15     1269.99     1304.40     53.24 o 
 -12   6  15     3686.98     3429.36     75.17 o 
 -11   6  15     5167.57     5291.86    178.99 o 
 -10   6  15     1559.30     1817.45    270.08 o 
  -9   6  15     4139.11     3820.64    157.48 o 
  -8   6  15     7401.90     7729.41    612.92 o 
  -7   6  15     7788.41     3878.14   3083.50 o 
  -6   6  15      364.63      281.22     58.15 o 
  -5   6  15     4861.64     4939.89    218.68 o 
  -4   6  15     5804.02     5675.13    152.68 o 
  -3   6  15     6836.84     7161.40    247.92 o 
  -2   6  15      450.45      399.25     63.51 o 
  -1   6  15     2618.56     2972.23    611.01 o 
   0   6  15     6465.01     6647.23    173.21 o 
   1   6  15     7037.54     6964.75    192.67 o 
   2   6  15     1852.53     1998.89    308.19 o 
   3   6  15     3075.74     3158.17    154.30 o 
  -6   7  15     6841.10     6718.81    260.14 o 
  -5   7  15     4405.96     3301.93   1745.54 o 
 -22   0  16    18233.96    18512.72    304.25 o 
 -20   0  16     1179.24     1171.91     61.46 o 
 -18   0  16     9634.68     9797.58    137.65 o 
 -16   0  16      520.77      633.60     36.88 o 
 -14   0  16    27457.07    28335.80    357.20 o 
 -12   0  16     5008.45     4982.07    164.04 o 
 -10   0  16    28972.21    28365.55    659.35 o 
  -8   0  16     1651.86     1651.85     49.54 o 
  -6   0  16    15202.16    15319.71    206.44 o 
  -4   0  16     2735.25     2792.67     45.92 o 
  -2   0  16    37367.22    36615.57    536.50 o 
   0   0  16      177.86      215.46     27.29 o 
   2   0  16    21381.40    21151.54    303.10 o 
   4   0  16     2835.31     2898.30     98.77 o 
   6   0  16     5865.47     6097.99    321.72 o 
   8   0  16       23.00       58.66     30.81 o 
  10   0  16     6606.62     6744.17    177.74 o 
 -22   1  16      159.04      245.02     51.16 o 
 -21   1  16      211.97      182.11     34.70 o 
 -20   1  16    17466.39    17911.32    175.69 o 
 -19   1  16      463.79      516.30     29.30 o 
 -18   1  16     2321.09     2368.03     39.93 o 
 -17   1  16       34.13       23.40     17.18 o 
 -16   1  16    20438.93    20840.08    211.25 o 
 -15   1  16     1899.91     1855.81     47.49 o 
 -14   1  16       21.89       39.91     16.77 o 
 -13   1  16       21.78       20.72     22.20 o 
 -12   1  16    26010.38    25895.08    266.29 o 
 -11   1  16       26.27       47.06     12.23 o 
 -10   1  16     4660.14     4517.86     59.73 o 
  -9   1  16      193.40      265.30     14.49 o 
  -8   1  16    24339.68    24094.99    213.45 o 
  -7   1  16        3.49       39.73      8.81 o 
  -6   1  16     2446.40     2641.80     36.91 o 
  -5   1  16       34.25       46.04      7.71 o 
  -4   1  16    27400.75    26722.66    214.05 o 
  -3   1  16      765.59      759.41     24.12 o 
  -2   1  16      662.10      642.93     15.18 o 
  -1   1  16     2423.77     2351.67     24.27 o 
   0   1  16    23364.08    22936.19    195.56 o 
   1   1  16     2015.65     2003.71     96.72 o 
   2   1  16     1398.62     1302.57     31.86 o 
   3   1  16      694.28      643.51     48.36 o 
   4   1  16    13658.06    13481.00    286.07 o 
   5   1  16       93.13       75.28     12.30 o 
   6   1  16     1914.00     2003.42     37.29 o 
   7   1  16        6.91       11.56     18.06 o 
   8   1  16    10883.68    10980.96    497.81 o 
   9   1  16      798.18      755.31     57.75 o 
  10   1  16      503.95      589.62     53.87 o 
 -21   2  16      213.58      246.88     42.30 o 
 -20   2  16      197.80      237.28     35.24 o 
 -19   2  16        6.19      -27.15     27.15 o 
 -18   2  16    16241.42    16309.90    199.32 o 
 -17   2  16     1091.20     1100.08     41.84 o 
 -16   2  16     1180.97     1193.75     47.77 o 
 -15   2  16      251.98      217.64     26.81 o 
 -14   2  16    13990.73    14060.45    168.75 o 
 -13   2  16      161.74      229.91     24.13 o 
 -12   2  16      236.46      270.91     33.95 o 
 -11   2  16     1430.33     1395.35     30.63 o 
 -10   2  16    26275.04    21613.14   2052.90 o 
  -9   2  16     3420.13     3417.36     36.97 o 
  -8   2  16      957.63     1004.62     34.12 o 
  -7   2  16       18.46       36.91     10.04 o 
  -6   2  16    13515.44    13453.46    104.77 o 
  -5   2  16     1995.69     1914.21     49.02 o 
  -4   2  16     4840.03     4885.14     94.86 o 
  -3   2  16     2088.84     2040.39     56.83 o 
  -2   2  16    19313.81    19046.45    259.36 o 
  -1   2  16     1999.59     2898.56    989.20 o 
   0   2  16     2265.83     2184.01    107.44 o 
   1   2  16      181.95      130.83     43.40 o 
   2   2  16    11049.33    11294.47    346.95 o 
   3   2  16     1052.34     1218.76    151.87 o 
   4   2  16     1251.86     1287.10     49.76 o 
   5   2  16      136.34      131.47     34.92 o 
   6   2  16    14292.16    14419.81    673.54 o 
   7   2  16     1104.95     1156.04     91.53 o 
   8   2  16     1999.19     2099.56    139.45 o 
   9   2  16      191.58      191.48     40.24 o 
 -20   3  16    10805.55    10912.87    162.92 o 
 -19   3  16      935.22     1031.35     55.96 o 
 -18   3  16       69.47      147.20     39.37 o 
 -17   3  16      500.29      509.04     40.93 o 
 -16   3  16    17539.01    17527.44    208.12 o 
 -15   3  16     2657.52     2720.92     61.10 o 
 -14   3  16     1689.50     1673.16     51.30 o 
 -13   3  16      855.62      885.97     37.50 o 
 -12   3  16    13034.40    13171.02    132.91 o 
 -11   3  16     2964.41     2855.27     47.42 o 
 -10   3  16       72.65      119.61     17.83 o 
  -9   3  16      171.28      172.99     14.97 o 
  -8   3  16    21524.72    21549.00    180.38 o 
  -7   3  16     5253.74     5079.47     55.17 o 
  -6   3  16     2313.80     2597.71    349.02 o 
  -5   3  16      456.32      506.24     29.47 o 
  -4   3  16    18629.87    18367.90    238.44 o 
  -3   3  16      783.04      729.92     91.31 o 
  -2   3  16      269.36      291.88     52.22 o 
  -1   3  16     4406.14     4206.81    122.66 o 
   0   3  16    11370.16    11145.65    196.64 o 
   1   3  16     5254.33     5181.24    116.15 o 
   2   3  16     1332.59     1372.02     81.59 o 
   3   3  16       41.46       91.83     39.94 o 
   4   3  16    13273.06    13593.15    416.09 o 
   5   3  16     2082.46     2369.26    220.75 o 
   6   3  16       65.06       71.10     34.91 o 
   7   3  16      368.98      362.98     51.95 o 
   8   3  16     9351.68     9707.54    391.60 o 
 -19   4  16      705.60      846.42     63.12 o 
 -18   4  16    11293.02    11105.16    160.64 o 
 -17   4  16     4689.24     4627.57     93.72 o 
 -16   4  16      100.34      135.56     34.92 o 
 -15   4  16      172.49      168.97     28.67 o 
 -14   4  16    10983.62    10945.04    193.33 o 
 -13   4  16     7168.81     7008.18     87.40 o 
 -12   4  16      273.49      338.01     24.87 o 
 -11   4  16      228.59      255.16     18.90 o 
 -10   4  16    15848.98    15258.23    370.83 o 
  -9   4  16     5543.75     5202.23    106.20 o 
  -8   4  16      104.83      118.10      9.93 o 
  -7   4  16      115.97      138.42     27.63 o 
  -6   4  16    12082.36    12049.28    171.25 o 
  -5   4  16      909.90      899.11     48.12 o 
  -4   4  16      129.60      152.52     24.63 o 
  -3   4  16      825.32     1137.85    295.33 o 
  -2   4  16     9919.63     9735.78    215.80 o 
  -1   4  16     3914.02     4940.72   1048.47 o 
   0   4  16      654.57      636.87     57.87 o 
   1   4  16     1166.37     1234.11     87.45 o 
   2   4  16    10477.21    10941.17    326.99 o 
   3   4  16     3985.80     4325.35    262.19 o 
   4   4  16       32.08      118.14     64.10 o 
   5   4  16      247.88      232.56     44.38 o 
   6   4  16     8282.02     8663.06    407.64 o 
   7   4  16     2550.17     2721.81    102.71 o 
 -16   5  16     6267.98     6282.47    138.99 o 
 -15   5  16     3397.45     3358.31     73.35 o 
 -14   5  16       54.89       45.87     21.57 o 
 -13   5  16     1799.85     1770.96     44.50 o 
 -12   5  16    14147.89    13771.63    154.55 o 
 -11   5  16     6477.28     6113.82    296.97 o 
 -10   5  16        3.81      176.66    106.06 o 
  -9   5  16      968.43      917.54    145.71 o 
  -8   5  16    10693.58    10616.47    171.23 o 
  -7   5  16     2638.48     2431.36    117.76 o 
  -6   5  16      241.96      310.77     67.12 o 
  -5   5  16       75.76       23.09     23.81 o 
  -4   5  16    10152.11    10170.38    292.46 o 
  -3   5  16     5467.94     5876.76    420.01 o 
  -2   5  16       66.70      108.88     46.69 o 
  -1   5  16     1618.17     2107.78    288.39 o 
   0   5  16     5701.52     6010.71    178.87 o 
   1   5  16     3668.73     3723.41    192.56 o 
   2   5  16      536.70      475.23    107.05 o 
   3   5  16      511.91      732.48    155.46 o 
   4   5  16    11968.93    11984.69    351.29 o 
   5   5  16     3061.02     3321.63    172.17 o 
 -13   6  16     5957.77     6183.85    273.31 o 
 -12   6  16       88.83      130.51     47.53 o 
 -11   6  16     1133.11     1057.94     79.40 o 
 -10   6  16     9736.91     9642.97    217.36 o 
  -9   6  16     4079.53     4972.19    885.47 o 
  -8   6  16       94.27      961.81    479.84 o 
  -7   6  16      288.37      331.95     64.50 o 
  -6   6  16    12248.35    12798.20    309.81 o 
  -5   6  16     5829.87     5785.12    159.01 o 
  -4   6  16       12.61      -16.42     43.85 o 
  -3   6  16     1052.22     1015.72    187.33 o 
  -2   6  16     5873.71     5813.67    224.17 o 
  -1   6  16     5473.75     5528.58    161.39 o 
   0   6  16       44.74       17.47    103.73 o 
   1   6  16     1707.37     1767.73    210.93 o 
 -21   0  17    22896.46    23350.71    342.11 o 
 -19   0  17     1291.29     1362.75     56.46 o 
 -17   0  17    20743.02    21240.05    273.47 o 
 -15   0  17     1418.51     1459.60     48.71 o 
 -13   0  17    37321.16    38224.76   1089.32 o 
 -11   0  17      183.99      176.43     23.44 o 
  -9   0  17    42722.98    41725.79    515.01 o 
  -7   0  17     5354.48     5127.42     60.77 o 
  -5   0  17    54379.55    52618.55    679.60 o 
  -3   0  17      141.71      145.15     13.79 o 
  -1   0  17    31070.85    30899.45    738.76 o 
   1   0  17     2758.53     2636.68    112.63 o 
   3   0  17    31655.77    31279.03    502.05 o 
   5   0  17     1143.71     1340.95     62.76 o 
   7   0  17    17876.34    19324.63    712.96 o 
 -21   1  17      327.14      354.07     35.33 o 
 -20   1  17      683.01      793.13     52.69 o 
 -19   1  17    16275.74    16219.90    174.69 o 
 -18   1  17      579.90      674.86     49.98 o 
 -17   1  17      358.20      445.78     27.41 o 
 -16   1  17        5.68        4.79     13.57 o 
 -15   1  17    17297.50    17564.52    215.78 o 
 -14   1  17      165.43      195.23     20.91 o 
 -13   1  17     1718.31     1492.82    232.41 o 
 -12   1  17      692.68      676.31     42.05 o 
 -11   1  17    40128.13    39921.20    500.98 o 
 -10   1  17       31.16       27.97     13.46 o 
  -9   1  17     1798.40     1831.24     27.44 o 
  -8   1  17       13.33       27.61     10.95 o 
  -7   1  17    34722.95    33945.80    287.47 o 
  -6   1  17        2.24       21.87      8.87 o 
  -5   1  17     4872.71     4687.42     38.98 o 
  -4   1  17     2705.86     2584.68     39.89 o 
  -3   1  17    45033.78    44565.85    380.85 o 
  -2   1  17      124.50      113.13      9.34 o 
  -1   1  17      722.45      754.66     25.44 o 
   0   1  17      602.63      628.58     15.15 o 
   1   1  17    29710.47    29460.27    310.98 o 
   2   1  17       72.97       59.06     11.19 o 
   3   1  17     4490.58     4394.66     61.00 o 
   4   1  17     1325.60     1273.24     44.63 o 
   5   1  17    18898.31    19392.52    521.58 o 
   6   1  17        8.31        9.16     24.47 o 
   7   1  17     2921.22     3195.41    110.59 o 
   8   1  17      104.28       74.98     34.19 o 
   9   1  17    25734.10    26301.82   1234.22 o 
 -21   2  17    19713.90    19877.75    278.80 o 
 -20   2  17      396.33      377.95     42.70 o 
 -19   2  17      216.61      245.24     41.05 o 
 -18   2  17     2847.03     2872.64     70.59 o 
 -17   2  17    18550.64    18744.52    220.21 o 
 -16   2  17        7.62       -1.19     19.84 o 
 -15   2  17      393.56      471.42     31.65 o 
 -14   2  17     1840.36     1894.85     57.91 o 
 -13   2  17    25211.11    25046.99    314.30 o 
 -12   2  17      197.30      206.42     18.72 o 
 -11   2  17     2289.16     2280.24     30.93 o 
 -10   2  17       79.73      124.42     14.09 o 
  -9   2  17    27823.24    27993.42    249.10 o 
  -8   2  17       73.40       88.41     10.73 o 
  -7   2  17     4325.57     4230.30     37.19 o 
  -6   2  17     1587.64     1586.58     26.69 o 
  -5   2  17    45605.20    44893.30    517.76 o 
  -4   2  17      154.87      192.48     24.61 o 
  -3   2  17     1146.19     1150.77     38.32 o 
  -2   2  17      143.34      161.02     27.86 o 
  -1   2  17    31290.43    30271.69    391.12 o 
   0   2  17      864.93      883.12     67.78 o 
   1   2  17     6147.75     6015.99    119.13 o 
   2   2  17     1708.83     1623.67     64.48 o 
   3   2  17    25129.79    25435.26    822.23 o 
   4   2  17      695.64      835.40    193.13 o 
   5   2  17     3405.24     3678.10    103.50 o 
   6   2  17      271.55      262.20     50.60 o 
   7   2  17    24183.52    24750.59   1237.35 o 
   8   2  17      464.26      428.16     51.39 o 
 -20   3  17     1922.14     1953.14     74.06 o 
 -19   3  17    17411.92    17760.81    244.35 o 
 -18   3  17      249.46      238.13     37.32 o 
 -17   3  17     1081.11     1145.71     45.42 o 
 -16   3  17     4411.63     4478.81     75.21 o 
 -15   3  17    21015.72    21007.62    345.89 o 
 -14   3  17      898.96      916.90     38.38 o 
 -13   3  17     1835.14     1833.59     36.79 o 
 -12   3  17     5176.29     4932.87     75.57 o 
 -11   3  17    20459.27    20792.15    185.01 o 
 -10   3  17       32.80       69.09     10.69 o 
  -9   3  17      549.22      545.98     16.49 o 
  -8   3  17      652.67      651.26     11.33 o 
  -7   3  17    20610.27    20649.71    204.69 o 
  -6   3  17     1328.12     1530.48    178.59 o 
  -5   3  17     1358.95     1318.72     35.66 o 
  -4   3  17     5286.66     5143.30     81.97 o 
  -3   3  17    28512.49    27826.34    361.85 o 
  -2   3  17       38.49       32.07     35.05 o 
  -1   3  17     5828.99     5564.75    122.10 o 
   0   3  17     2370.00     2851.91    586.04 o 
   1   3  17    17365.09    17010.45    327.04 o 
   2   3  17     2534.20     2574.63    316.35 o 
   3   3  17     1758.73     1884.41     65.74 o 
   4   3  17     4460.54     4630.54    120.43 o 
   5   3  17    19096.89    19419.50    785.31 o 
   6   3  17      735.99      991.14     99.92 o 
   7   3  17     2806.68     3013.21    162.78 o 
 -18   4  17     3550.57     3606.57     81.74 o 
 -17   4  17    15377.63    15203.83    236.29 o 
 -16   4  17      635.33      672.15     36.63 o 
 -15   4  17      915.90     1013.61     43.94 o 
 -14   4  17     2412.05     2290.14     48.73 o 
 -13   4  17    12602.11    12463.17    163.82 o 
 -12   4  17      208.76      300.69     21.79 o 
 -11   4  17     3568.31     3514.73     75.63 o 
 -10   4  17     5205.50     4842.08    103.26 o 
  -9   4  17    16150.10    16484.54    206.24 o 
  -8   4  17     1119.48     1082.14     26.60 o 
  -7   4  17     1413.73     1530.14     47.37 o 
  -6   4  17     3384.23     3372.46     58.49 o 
  -5   4  17    23741.43    23849.94    306.76 o 
  -4   4  17        7.50        6.21     22.63 o 
  -3   4  17     2587.22     2667.63     91.95 o 
  -2   4  17     3606.56     3476.69    105.03 o 
  -1   4  17    17980.35    18088.49    320.51 o 
   0   4  17      456.97     2700.46   1577.69 o 
   1   4  17     2473.51     2506.03    113.98 o 
   2   4  17     5211.34     5322.87    434.53 o 
   3   4  17    13167.29    13412.54    477.11 o 
   4   4  17      199.77      549.90    177.41 o 
   5   4  17     2648.04     2774.39    137.64 o 
 -16   5  17     6107.06     6518.42    275.14 o 
 -15   5  17    11330.79    11366.06    193.10 o 
 -14   5  17      530.26      523.15     36.66 o 
 -13   5  17     1065.18      964.44     65.25 o 
 -12   5  17     3562.69     3507.04    100.69 o 
 -11   5  17    11412.99    11351.66    192.50 o 
 -10   5  17      110.08      623.31    302.04 o 
  -9   5  17     3257.14     3216.53     88.54 o 
  -8   5  17     6060.01     6191.78    218.44 o 
  -7   5  17    14039.05    14150.02    245.56 o 
  -6   5  17     2872.53     2780.68    113.79 o 
  -5   5  17     1370.08     1413.51     48.44 o 
  -4   5  17     3478.75     3494.39     82.02 o 
  -3   5  17    14311.22    14631.65    321.59 o 
  -2   5  17      568.72     2334.82   1109.57 o 
  -1   5  17     1667.17     1858.85    165.27 o 
   0   5  17     7768.87     7729.39    636.62 o 
   1   5  17    15305.81    15286.62    467.97 o 
   2   5  17      208.67      147.80     54.45 o 
   3   5  17     1974.44     2001.16    123.53 o 
 -11   6  17     1150.58     1084.76    132.42 o 
 -10   6  17     5382.69     4973.12    131.78 o 
  -9   6  17     8778.24     8702.40    206.69 o 
  -8   6  17      657.75     2177.29   1230.07 o 
  -7   6  17     1158.41     1205.99    111.69 o 
  -6   6  17     4544.12     4554.02    148.84 o 
  -5   6  17     5804.34     6047.76    235.47 o 
  -4   6  17      540.85      479.48     98.81 o 
  -3   6  17     1633.54     2083.58    444.92 o 
  -2   6  17     3091.38     3571.43   1044.62 o 
 -20   0  18    13760.81    14321.69    231.08 o 
 -18   0  18      154.49      266.78     38.38 o 
 -16   0  18    15135.40    15277.39    423.42 o 
 -14   0  18       59.71      110.78     58.57 o 
 -12   0  18     4427.19     4715.09     82.56 o 
 -10   0  18     1384.93     1198.03     31.26 o 
  -8   0  18    24376.12    23949.47    281.51 o 
  -6   0  18      369.45      357.16     30.06 o 
  -4   0  18    24772.57    24763.02    340.01 o 
  -2   0  18      147.31      161.71     17.40 o 
   0   0  18    11203.50    11692.75    295.31 o 
   2   0  18      469.45      443.88     31.46 o 
   4   0  18     5927.40     5888.58    106.24 o 
   6   0  18       81.87      143.48     73.39 o 
   8   0  18    10544.18     9603.04    316.47 o 
 -21   1  18        3.14       50.57     28.75 o 
 -20   1  18     1493.41     1695.81     69.17 o 
 -19   1  18       57.17       54.60     25.48 o 
 -18   1  18    12915.58    13137.97    164.33 o 
 -17   1  18      578.42      733.08    131.20 o 
 -16   1  18       17.83       42.27     19.49 o 
 -15   1  18       13.50        6.93     22.13 o 
 -14   1  18    11076.33    11286.74    145.95 o 
 -13   1  18      146.42      160.03     27.44 o 
 -12   1  18      214.61      309.82     32.44 o 
 -11   1  18       79.71       92.95     13.43 o 
 -10   1  18    10713.83    10862.24    110.45 o 
  -9   1  18       40.92       64.93     12.29 o 
  -8   1  18      439.58      427.59     18.92 o 
  -7   1  18      212.10      225.47     16.10 o 
  -6   1  18    18877.01    18572.31    148.81 o 
  -5   1  18       34.73       40.59     16.44 o 
  -4   1  18     2036.99     1919.01     20.50 o 
  -3   1  18       53.31        5.37      9.51 o 
  -2   1  18     8009.84     7912.74     59.23 o 
  -1   1  18        3.23        3.62     10.99 o 
   0   1  18      925.12      938.34     16.89 o 
   1   1  18       15.86       56.55     30.80 o 
   2   1  18     8693.91     8569.76    141.29 o 
   3   1  18       49.41       51.05     32.64 o 
   4   1  18     1071.46     1116.62     75.50 o 
   5   1  18      151.79      121.70     32.45 o 
   6   1  18     8183.89     8441.24    324.04 o 
   7   1  18      438.47      466.80     73.21 o 
 -20   2  18    11715.61    11842.76    175.55 o 
 -19   2  18      630.78      632.88     42.80 o 
 -18   2  18      661.34      871.93     98.42 o 
 -17   2  18      928.31      959.80     44.54 o 
 -16   2  18    11121.87    10904.24    149.31 o 
 -15   2  18     1735.70     1910.56     80.27 o 
 -14   2  18      112.15      132.26     23.72 o 
 -13   2  18      252.77      285.28     39.59 o 
 -12   2  18    11423.75    11524.09    116.50 o 
 -11   2  18     2725.71     2672.91     43.63 o 
 -10   2  18      900.91      922.36     21.45 o 
  -9   2  18      113.38      169.54     32.08 o 
  -8   2  18    20818.41    20652.29    162.53 o 
  -7   2  18      853.91      864.92     18.25 o 
  -6   2  18     1397.32     1238.85     37.82 o 
  -5   2  18      522.39      518.55     29.27 o 
  -4   2  18    12601.36    12410.81    142.42 o 
  -3   2  18      852.06     1002.25    168.34 o 
  -2   2  18      224.61      177.21     70.45 o 
  -1   2  18       45.21       32.55     27.42 o 
   0   2  18     7880.83     7810.23    130.83 o 
   1   2  18     1046.37     1128.94    150.62 o 
   2   2  18      223.32      220.20     59.98 o 
   3   2  18        7.24       -4.24     27.14 o 
   4   2  18    10521.37    10780.46    347.53 o 
   5   2  18      340.88      374.06     41.42 o 
   6   2  18      658.08      754.36     72.32 o 
   7   2  18      688.91      731.66     67.46 o 
 -19   3  18       39.79       18.32     25.50 o 
 -18   3  18     9958.75    10083.18    151.43 o 
 -17   3  18     3457.30     3489.37     78.02 o 
 -16   3  18        0.37       31.82     22.99 o 
 -15   3  18      147.91      155.96     30.36 o 
 -14   3  18     4066.86     4240.29     82.21 o 
 -13   3  18     4187.78     4095.60     79.97 o 
 -12   3  18      114.51      149.68     22.07 o 
 -11   3  18      279.40      208.17     39.95 o 
 -10   3  18    15873.09    15700.66    189.24 o 
  -9   3  18     3473.94     3408.03     41.50 o 
  -8   3  18      553.48      535.36     37.35 o 
  -7   3  18      413.82      473.78     33.51 o 
  -6   3  18    10769.60    10702.52    122.47 o 
  -5   3  18     2019.14     2038.12     44.54 o 
  -4   3  18      333.61      361.42     31.83 o 
  -3   3  18       31.97       47.97     39.29 o 
  -2   3  18    16540.93    16386.63    221.42 o 
  -1   3  18     2353.52     2311.21    126.48 o 
   0   3  18      890.09     1030.59     90.84 o 
   1   3  18      146.64      124.82     48.77 o 
   2   3  18     3751.18     3533.25    128.40 o 
   3   3  18     1397.02     1189.33     91.17 o 
   4   3  18       39.69      130.08     41.53 o 
   5   3  18      449.06      628.41     82.13 o 
   6   3  18     6295.56     7105.60    388.33 o 
 -17   4  18       29.75       -2.15     21.92 o 
 -16   4  18     8158.54     8149.72    214.65 o 
 -15   4  18     4466.52     4452.83     89.64 o 
 -14   4  18       26.14       37.05     18.51 o 
 -13   4  18      301.36      280.94     30.64 o 
 -12   4  18     7454.19     7137.42    177.51 o 
 -11   4  18     3184.38     3171.62    106.10 o 
 -10   4  18        6.49       21.96     28.46 o 
  -9   4  18      131.22       97.52     35.73 o 
  -8   4  18     7379.35     7443.83    111.96 o 
  -7   4  18      180.28      190.61     21.48 o 
  -6   4  18      177.52      180.94     24.27 o 
  -5   4  18      324.68      333.31     34.04 o 
  -4   4  18     8712.79     8580.55    128.87 o 
  -3   4  18     1433.49     1442.23     72.03 o 
  -2   4  18      239.42      196.89     49.69 o 
  -1   4  18     1193.06     1266.15    148.51 o 
   0   4  18     6479.28     6488.88    158.90 o 
   1   4  18     3948.98     4255.14    450.94 o 
   2   4  18      197.97      195.10     53.22 o 
   3   4  18      578.71      633.85     68.47 o 
   4   4  18     4482.79     4823.35    179.28 o 
 -14   5  18     7442.19     7325.99    155.36 o 
 -13   5  18     6799.06     6679.52    163.19 o 
 -12   5  18       22.30       80.48     39.82 o 
 -11   5  18      723.01      695.99     62.33 o 
 -10   5  18     6361.29     6295.01    134.08 o 
  -9   5  18     2947.28     3345.76    224.43 o 
  -8   5  18      305.36      329.90     51.81 o 
  -7   5  18     1153.90      978.00     64.03 o 
  -6   5  18     4724.49     5036.57    114.99 o 
  -5   5  18     4476.80     4659.31    298.28 o 
  -4   5  18        2.54       25.11     27.01 o 
  -3   5  18      151.64       56.17     47.85 o 
  -2   5  18     6204.79     6252.96    706.61 o 
  -1   5  18     3558.14     4141.54    434.56 o 
   0   5  18      114.75       85.72     52.53 o 
   1   5  18      992.17     1016.12    329.69 o 
 -19   0  19    31294.16    33257.59    594.24 o 
 -17   0  19        1.93       82.73     38.72 o 
 -15   0  19    21673.90    21833.21    480.76 o 
 -13   0  19       41.98       76.68     35.28 o 
 -11   0  19    33580.67    33350.73    412.28 o 
  -9   0  19        1.10       70.35     26.77 o 
  -7   0  19    24570.27    24560.87    281.20 o 
  -5   0  19        2.30       80.77     39.33 o 
  -3   0  19    37341.50    37581.05    453.88 o 
  -1   0  19       79.29      122.28     24.05 o 
   1   0  19    31593.77    32215.37   1140.44 o 
   3   0  19      743.79      772.26     95.06 o 
 -20   1  19       69.94      100.39     41.94 o 
 -19   1  19       33.42       64.25     29.58 o 
 -18   1  19       97.06      111.53     26.50 o 
 -17   1  19    29329.15    29672.58    392.16 o 
 -16   1  19      166.08      159.40     28.95 o 
 -15   1  19       68.35      151.99     26.43 o 
 -14   1  19        6.62        7.41     32.74 o 
 -13   1  19    37258.79    37319.43    571.07 o 
 -12   1  19        1.94        1.35     11.43 o 
 -11   1  19        2.70       70.49     16.65 o 
 -10   1  19      566.59      575.00     20.99 o 
  -9   1  19    32180.35    32211.71    282.20 o 
  -8   1  19       24.10       49.68     11.19 o 
  -7   1  19      839.18      948.88     20.29 o 
  -6   1  19     1643.38     1552.09     42.37 o 
  -5   1  19    42322.59    42599.30    379.99 o 
  -4   1  19      224.38      214.33     16.17 o 
  -3   1  19       29.02       91.62     29.22 o 
  -2   1  19      164.93      180.91     20.81 o 
  -1   1  19    40962.37    40906.26    573.30 o 
   0   1  19     2082.72     2083.71     56.15 o 
   1   1  19     1667.91     1683.83     56.92 o 
   2   1  19      700.03      803.82     43.66 o 
   3   1  19    38488.19    37163.91    521.70 o 
   4   1  19       74.23       86.23     35.05 o 
   5   1  19      168.49      184.04     42.34 o 
   6   1  19       32.46       37.03     32.60 o 
 -19   2  19    18392.34    18342.68    231.77 o 
 -18   2  19      164.66      135.72     30.67 o 
 -17   2  19       22.84       88.36     27.32 o 
 -16   2  19     1087.78     1157.23     69.43 o 
 -15   2  19    28084.31    27825.29    333.56 o 
 -14   2  19      712.07      733.81     41.93 o 
 -13   2  19      169.08      226.55     24.53 o 
 -12   2  19     3252.06     3228.75     53.93 o 
 -11   2  19    34365.58    34121.11    306.69 o 
 -10   2  19       22.70       60.97     13.65 o 
  -9   2  19       38.63      110.89     12.64 o 
  -8   2  19     1739.76     1730.02     28.04 o 
  -7   2  19    30452.88    30418.43    253.09 o 
  -6   2  19     2074.78     2103.07     45.14 o 
  -5   2  19      368.27      449.41     26.09 o 
  -4   2  19     1201.36     1302.68     44.71 o 
  -3   2  19    34932.20    35081.58    400.16 o 
  -2   2  19       93.12       98.03     27.49 o 
  -1   2  19      119.86      149.08     29.94 o 
   0   2  19      303.99      421.22     38.89 o 
   1   2  19    35063.46    33798.77    495.00 o 
   2   2  19      428.51      478.41     50.05 o 
   3   2  19      674.78      673.21     74.74 o 
   4   2  19     3411.33     3619.14    165.66 o 
   5   2  19    25125.78    26208.25   1078.74 o 
 -18   3  19     1526.40     1490.78     52.44 o 
 -17   3  19    16573.41    16455.52    214.59 o 
 -16   3  19      196.35      202.53     29.58 o 
 -15   3  19        0.55       47.16     21.65 o 
 -14   3  19     1945.87     1972.19     44.59 o 
 -13   3  19    22285.95    14907.25   5442.48 o 
 -12   3  19      777.77      816.38     57.78 o 
 -11   3  19        2.48        8.53     18.83 o 
 -10   3  19     3080.52     3032.49     50.11 o 
  -9   3  19    26553.08    26390.72    302.16 o 
  -8   3  19       59.49       70.40     18.63 o 
  -7   3  19        3.51       62.81     26.24 o 
  -6   3  19     2118.40     2180.99     63.70 o 
  -5   3  19    23672.73    23497.28    295.12 o 
  -4   3  19      515.05      501.50     36.75 o 
  -3   3  19      190.47      210.28     31.72 o 
  -2   3  19      605.91      933.61    233.59 o 
  -1   3  19    23948.74    23899.10    352.23 o 
   0   3  19      854.45     2890.39   1314.48 o 
   1   3  19       24.05       40.18     37.61 o 
   2   3  19     2250.73     2362.22    112.33 o 
   3   3  19    15565.20    15149.99    284.04 o 
   4   3  19      331.65      179.71     66.03 o 
 -16   4  19     1962.80     2063.80     72.38 o 
 -15   4  19    19086.24    18498.22    331.64 o 
 -14   4  19      370.29      393.50     50.92 o 
 -13   4  19       37.01       31.11     32.41 o 
 -12   4  19     2966.31     2973.51     85.82 o 
 -11   4  19    20740.99    21039.41    268.34 o 
 -10   4  19      180.74      187.08     39.72 o 
  -9   4  19       61.38       96.91     30.29 o 
  -8   4  19     2410.11     2482.58    102.56 o 
  -7   4  19    20481.97    20592.02    300.45 o 
  -6   4  19     1120.14     1150.67     43.64 o 
  -5   4  19      211.93      186.11     28.36 o 
  -4   4  19     4859.85     4861.70     92.15 o 
  -3   4  19    18653.77    18813.27    343.45 o 
  -2   4  19       56.13       49.57     42.25 o 
  -1   4  19      640.30      804.68    158.11 o 
   0   4  19      828.34      865.40     72.79 o 
   1   4  19    16230.86    16607.40    321.78 o 
   2   4  19      469.00      847.33    413.82 o 
 -12   5  19      314.11      285.73     57.94 o 
 -11   5  19      640.98      584.66     58.90 o 
 -10   5  19     5982.19     5926.63    232.03 o 
  -9   5  19    17197.95    17328.34    243.99 o 
  -8   5  19      679.74      963.42    222.96 o 
  -7   5  19       23.44       25.90     47.68 o 
  -6   5  19     2376.42     2627.76    100.48 o 
  -5   5  19    12039.43    12107.02    327.94 o 
  -4   5  19      318.03     1720.60   1031.54 o 
  -3   5  19     2173.09     2019.28    103.04 o 
  -2   5  19     1958.70     2436.03    531.64 o 
 -18   0  20     5991.94     6286.77    125.38 o 
 -16   0  20        1.58       15.99     64.92 o 
 -14   0  20     4969.86     5009.37    137.76 o 
 -12   0  20       23.89       57.86     22.11 o 
 -10   0  20     5292.20     5341.37     88.17 o 
  -8   0  20     2095.44     2082.12     39.79 o 
  -6   0  20     9473.25     9692.74    118.33 o 
  -4   0  20       12.43       12.59     15.95 o 
  -2   0  20     3783.22     3854.29    111.25 o 
   0   0  20      383.91      441.81     77.16 o 
   2   0  20     6554.69     6241.70    328.61 o 
 -19   1  20      786.39      931.32     49.45 o 
 -18   1  20       10.37       91.93     30.63 o 
 -17   1  20      201.06      409.60    131.47 o 
 -16   1  20     8627.90     8784.04    158.25 o 
 -15   1  20        3.39       -6.16     23.39 o 
 -14   1  20      244.07      234.99     28.31 o 
 -13   1  20      405.94      346.92     32.30 o 
 -12   1  20     6122.35     6163.08     74.94 o 
 -11   1  20      168.99      195.54     17.47 o 
 -10   1  20      234.70      252.23     17.65 o 
  -9   1  20      175.27      142.56     16.48 o 
  -8   1  20    10363.61    10401.15     86.67 o 
  -7   1  20       63.36       72.99     10.96 o 
  -6   1  20       82.59      114.20     10.72 o 
  -5   1  20       87.61       87.90     20.78 o 
  -4   1  20     4907.60     5105.39     66.65 o 
  -3   1  20      227.48      245.83     27.63 o 
  -2   1  20      223.46      389.74     75.56 o 
  -1   1  20       34.51       69.37     23.37 o 
   0   1  20     6160.56     6025.24    116.33 o 
   1   1  20     1707.65     1784.14    101.24 o 
   2   1  20       60.00       14.14     50.34 o 
   3   1  20       87.84      -24.46     60.21 o 
 -18   2  20     5758.41     5927.15    106.25 o 
 -17   2  20      235.99      189.75     27.94 o 
 -16   2  20        6.42       61.69     30.54 o 
 -15   2  20        9.55       98.30     33.68 o 
 -14   2  20     5985.70     5990.43    112.10 o 
 -13   2  20     2592.50     2722.15     84.68 o 
 -12   2  20        1.07       61.13     18.62 o 
 -11   2  20      540.37      562.82     22.59 o 
 -10   2  20     8724.66     8855.28    101.71 o 
  -9   2  20     4193.76     4072.62     61.21 o 
  -8   2  20      202.64      291.94     49.10 o 
  -7   2  20      570.20      544.06     33.20 o 
  -6   2  20     3753.09     3823.99     59.80 o 
  -5   2  20     2423.41     2387.73     48.32 o 
  -4   2  20       33.98      152.39     42.57 o 
  -3   2  20      418.77      471.12     30.17 o 
  -2   2  20     2994.99     2918.44     93.23 o 
  -1   2  20      454.11      343.74     78.19 o 
   0   2  20      293.24      306.53     62.28 o 
   1   2  20       75.23       31.93     34.89 o 
   2   2  20     6818.47     7148.50    318.48 o 
   3   2  20      772.01      839.96    103.30 o 
 -17   3  20      125.68      135.81     29.32 o 
 -16   3  20     3871.27     4062.47     65.80 o 
 -15   3  20      789.10      774.46     34.70 o 
 -14   3  20      597.38      698.37     48.96 o 
 -13   3  20        1.67        6.80     30.36 o 
 -12   3  20     5954.71     6049.53    108.48 o 
 -11   3  20     4134.56     4230.54     80.19 o 
 -10   3  20      105.39      194.48     55.71 o 
  -9   3  20      491.10      542.95     29.10 o 
  -8   3  20     4860.00     5054.12     77.59 o 
  -7   3  20     2841.45     2713.94     53.79 o 
  -6   3  20      390.42      422.19     29.90 o 
  -5   3  20      357.51      378.83     33.00 o 
  -4   3  20     5762.76     5841.43    112.59 o 
  -3   3  20     1387.69     1432.21    124.76 o 
  -2   3  20        2.54       -0.69     30.38 o 
  -1   3  20        7.73       14.41     40.86 o 
   0   3  20     5440.63     5601.21    157.82 o 
   1   3  20      639.36      637.14     65.12 o 
   2   3  20      205.54      228.62     90.74 o 
 -14   4  20     3242.16     3441.48    137.09 o 
 -13   4  20     1260.80     1283.25     66.22 o 
 -12   4  20      214.62      242.44     44.50 o 
 -11   4  20        5.19       15.26     26.99 o 
 -10   4  20     6433.81     6525.51    112.68 o 
  -9   4  20     2801.97     2820.29     94.96 o 
  -8   4  20      546.00      553.18     51.85 o 
  -7   4  20      670.09      690.46     53.54 o 
  -6   4  20     3880.81     4005.45    148.06 o 
  -5   4  20     3634.58     3774.32    137.50 o 
  -4   4  20      226.08      458.10    170.96 o 
  -3   4  20       25.64       -4.95     41.73 o 
  -2   4  20     3535.61     3585.06    119.38 o 
  -1   4  20     1445.78     1581.74    203.84 o 
 -17   0  21    32891.45    33442.46    810.19 o 
 -15   0  21     2475.51     2523.47    101.28 o 
 -13   0  21    36684.62    36135.30    488.57 o 
 -11   0  21     2387.64     2392.34     64.08 o 
  -9   0  21    24766.93    25031.87    326.17 o 
  -7   0  21      138.18      207.97     25.96 o 
  -5   0  21    39950.07    40859.13    523.92 o 
  -3   0  21      474.66      623.46     77.17 o 
 -18   1  21       38.77       48.35     40.45 o 
 -17   1  21      560.55      654.01     43.07 o 
 -16   1  21       92.29      158.57     35.23 o 
 -15   1  21    33401.99    33948.43    592.03 o 
 -14   1  21       36.98       58.73     24.04 o 
 -13   1  21     1069.72     1097.27     49.84 o 
 -12   1  21      391.61      433.49     38.05 o 
 -11   1  21    35935.26    35881.30    383.15 o 
 -10   1  21       14.31       53.95     14.06 o 
  -9   1  21      345.64      421.97     22.89 o 
  -8   1  21      133.29      131.29     20.77 o 
  -7   1  21    34695.20    35172.66    403.79 o 
  -6   1  21       99.87       96.17     20.14 o 
  -5   1  21     1112.27     1194.15     34.33 o 
  -4   1  21      108.38       78.60     25.39 o 
  -3   1  21    33087.77    33999.18    470.36 o 
  -2   1  21       23.33       15.35     18.85 o 
  -1   1  21      491.17      705.38     41.57 o 
   0   1  21        8.52       36.57     23.11 o 
 -17   2  21    32935.50    33895.38    486.67 o 
 -16   2  21        3.36       10.49     24.16 o 
 -15   2  21      486.31      590.49     35.86 o 
 -14   2  21      689.62      745.64     36.36 o 
 -13   2  21    32157.51    32574.57    432.87 o 
 -12   2  21      551.01      542.99     29.71 o 
 -11   2  21      367.30      418.66     34.83 o 
 -10   2  21     1260.48     1244.78     41.11 o 
  -9   2  21    33940.19    33931.36    390.66 o 
  -8   2  21       28.60       53.47     27.59 o 
  -7   2  21        5.35       52.21     27.57 o 
  -6   2  21     1150.81     1254.92     42.17 o 
  -5   2  21    33861.61    34334.84    614.14 o 
  -4   2  21      531.93      603.10     38.79 o 
  -3   2  21     1183.49     1305.69     73.91 o 
  -2   2  21      681.65      685.18     41.39 o 
  -1   2  21    38148.80    39175.41    686.93 o 
   0   2  21      259.18      230.53     57.40 o 
   1   2  21      267.21      354.26     63.51 o 
 -15   3  21    22920.89    23327.77    347.75 o 
 -14   3  21      446.62      385.53     61.33 o 
 -13   3  21     1235.28     1386.95     61.76 o 
 -12   3  21     1438.16     1488.60     60.09 o 
 -11   3  21    23100.40    23537.96    357.27 o 
 -10   3  21      169.77      220.10     43.98 o 
  -9   3  21     1023.54     1245.05     61.40 o 
  -8   3  21     1720.18     1818.09     50.19 o 
  -7   3  21    22762.50    23062.86    325.25 o 
  -6   3  21     1027.39     1245.58    120.55 o 
  -5   3  21        5.63       62.43     31.23 o 
  -4   3  21     3163.76     3156.30     82.71 o 
  -3   3  21    21502.93    21935.88    314.46 o 
  -2   3  21      235.96      338.73     69.63 o 
  -1   3  21      103.78       24.46     85.15 o 
   0   3  21      260.16      257.14     54.25 o 
 -12   4  21       13.08       12.83     32.34 o 
 -11   4  21      388.89      460.44     50.05 o 
 -10   4  21     2664.15     2613.81     85.49 o 
  -9   4  21    27487.71    27425.81    435.09 o 
  -8   4  21       38.18      -37.32     79.18 o 
  -7   4  21      189.18      235.19     49.94 o 
  -6   4  21     1917.25     2030.20    101.71 o 
  -5   4  21    20931.14    21685.93    380.65 o 
  -4   4  21      321.59     1960.51    319.69 o 
 -16   0  22     7606.23     8616.54    225.78 o 
 -14   0  22        7.14       16.21     25.74 o 
 -12   0  22     5002.30     5086.28     87.09 o 
 -10   0  22      940.81      938.92     54.97 o 
  -8   0  22     5626.38     5660.76     86.57 o 
 -16   1  22      301.25      476.35    102.85 o 
 -15   1  22       45.98       75.38     37.13 o 
 -14   1  22     6267.78     6598.76    138.90 o 
 -13   1  22      186.69      171.99     18.49 o 
 -12   1  22      577.43      621.61     22.99 o 
 -11   1  22      112.62      120.12     19.77 o 
 -10   1  22     3982.30     3992.27     66.32 o 
  -9   1  22      143.29      153.88     24.31 o 
  -8   1  22     1653.21     1765.84     59.91 o 
  -7   1  22       10.03       19.50     21.54 o 
  -6   1  22     1629.12     1745.15     73.92 o 
  -5   1  22      875.85      861.26     65.92 o 
  -4   1  22      119.60      140.56     44.22 o 
  -3   1  22      160.63      118.78     27.11 o 
 -15   2  22      199.65      190.07     37.23 o 
 -14   2  22      623.06      830.23     59.38 o 
 -13   2  22      234.08      215.32     35.59 o 
 -12   2  22     4207.95     4231.85     98.13 o 
 -11   2  22      576.81      587.34     58.84 o 
 -10   2  22      835.67      924.20     51.90 o 
  -9   2  22      545.43      621.45     61.49 o 
  -8   2  22     1711.91     1774.67     62.20 o 
  -7   2  22     2484.78     2573.98     68.35 o 
  -6   2  22      509.86      680.83     98.48 o 
  -5   2  22       73.89       64.32     29.60 o 
  -4   2  22     3800.45     4076.73    111.47 o 
  -3   2  22      786.83      844.36     49.78 o 
  -2   2  22      736.23      983.06     69.20 o 
  -1   2  22      234.50      190.68     44.63 o 
 -13   3  22     1037.03     1157.05     83.90 o 
 -12   3  22      554.87      731.92     52.76 o 
 -11   3  22      221.70      219.38     47.05 o 
 -10   3  22     2140.72     2182.18     70.48 o 
  -9   3  22     3005.19     3074.75     81.08 o 
  -8   3  22      524.72      523.05     81.92 o 
  -7   3  22      682.66      715.68     48.60 o 
  -6   3  22     3384.01     3408.16     84.12 o 
  -5   3  22     2321.01     2292.68     94.61 o 
  -4   3  22      979.87     1073.17     57.12 o 
 -15   0  23    21052.38    20827.42    371.27 o 
 -13   0  23     3302.65     3295.37     66.33 o 
 -11   0  23    32306.74    32783.41    439.02 o 
  -9   0  23     4479.96     4786.91    158.45 o 
 -14   1  23      418.28      452.82     79.86 o 
 -13   1  23    23867.55    23512.01    271.26 o 
 -12   1  23      132.88      126.23     26.31 o 
 -11   1  23     2253.29     2409.20     59.00 o 
 -10   1  23       44.25       48.32     26.80 o 
  -9   1  23    32784.23    32864.39    378.81 o 
  -8   1  23      262.00      276.63     36.98 o 
  -7   1  23     2030.47     2214.48     54.42 o 
  -6   1  23      747.67      823.32     59.53 o 
 -12   2  23     1205.60     1270.54     60.72 o 
 -11   2  23    24957.85    25242.15    390.94 o 
 -10   2  23       13.49       51.98     24.60 o 
  -9   2  23     2494.39     2677.69     72.95 o 
  -8   2  23      157.50      192.43     33.34 o 
  -7   2  23    25701.88    26034.14    410.63 o 
  -6   2  23      419.98      447.14     39.10 o 
  -5   2  23     2095.08     2326.58     84.98 o 
 -10   0  24      442.21      467.69    115.28 o 
  -8   0  24       18.69       63.03     53.63 o 
                                                 
